# Supplementary material for: Tetraspanin CD81 serves as a functional entry factor for porcine circovirus type 2 infection
Source: J Virol. 2024 Dec 31;99(2):e01408-24. doi: 10.1128/jvi.01408-24 (PMC11853000; doi:10.1128/jvi.01408-24)
Supplement: Supplemental table — Mass spectrometry data. [file jvi.01408-24-s0002.xlsx]

## Sheet: Proteins
Accession	Description	Coverage [%]	# Peptides	# PSMs	# Unique Peptides	# AAs	MW [kDa]	calc. pI	Abundances (Grouped): cell
F1SMZ7	60 kDa chaperonin OS=Sus scrofa OX=9823 PE=3 SV=3	69	41	91	41	573	60.9	5.87	4.87431e+09
P02543	Vimentin OS=Sus scrofa OX=9823 GN=VIM PE=1 SV=2	71	40	73	38	466	53.6	5.12	4.62723e+09
P42174	Glutamate dehydrogenase 1, mitochondrial OS=Sus scrofa OX=9823 GN=GLUD1 PE=1 SV=2	62	31	103	31	558	61.3	7.96	5.6003e+09
Q0QEM6	ATP synthase subunit beta (Fragment) OS=Sus scrofa OX=9823 GN=ATP5B PE=2 SV=1	75	24	54	22	437	47.1	5.11	2.69667e+09
E1CAJ5	Protein disulfide-isomerase OS=Sus scrofa OX=9823 GN=grp-58 PE=2 SV=1	54	31	52	31	505	56.8	6.28	1.32079e+09
A0A287AGU2	ATP synthase subunit alpha OS=Sus scrofa OX=9823 GN=ATP5F1A PE=1 SV=1	50	23	59	18	550	59.4	8.9	4.53038e+09
A0A5G2QN66	Protein disulfide-isomerase OS=Sus scrofa OX=9823 GN=P4HB PE=3 SV=1	67	31	50	31	490	54.3	5.31	1.34396e+09
A0A4X1TD39	Multifunctional fusion protein OS=Sus scrofa OX=9823 GN=PKM PE=3 SV=1	27	26	36	25	1117	124.1	8.25	3.90891e+08
A0A4X1VDG8	Vacuolar proton pump subunit B OS=Sus scrofa OX=9823 GN=ATP6V1B2 PE=3 SV=1	49	21	39	21	511	56.6	5.81	5.19714e+08
I3LRS5	Aldehyde dehydrogenase 1 family member A1 OS=Sus scrofa OX=9823 GN=ALDH1A1 PE=1 SV=2	45	22	34	19	501	54.8	7.59	6.82034e+08
A0A4X1UV26	Voltage-dependent anion-selective channel protein 1 OS=Sus scrofa OX=9823 GN=VDAC1 PE=3 SV=1	54	17	41	16	382	40.6	9.82	1.41995e+09
A0A287A080	Annexin OS=Sus scrofa OX=9823 GN=ANXA13 PE=1 SV=2	64	28	56	8	357	39.5	6.29	3.90566e+09
A0A8A0RT19	Annexin A13 OS=Sus scrofa OX=9823 PE=2 SV=1	75	23	54	4	190	21.1	5.35	1.56632e+08
F1SKM0	Ubiquinol-cytochrome c reductase core protein 1 OS=Sus scrofa OX=9823 GN=UQCRC1 PE=1 SV=3	55	17	28	17	480	52.7	6.14	4.73596e+08
A0A288CG57	Elongation factor 1-alpha OS=Sus scrofa OX=9823 GN=EEF1A1 PE=1 SV=2	40	14	29	6	450	49	8.87	1.82087e+09
A0A4X1U7Y0	Phosphatidylinositol 4-kinase type 2 OS=Sus scrofa OX=9823 GN=PI4K2A PE=3 SV=1	56	23	27	22	479	54	8.24	3.09133e+08
A0A480U2E1	Collagen-binding protein (Fragment) OS=Sus scrofa OX=9823 PE=3 SV=1	39	17	26	17	498	54.9	8.97	3.66507e+08
A0A0B8RZA3	Prohibitin OS=Sus scrofa domesticus OX=9825 GN=PHB PE=3 SV=1	70	15	25	15	272	29.8	5.76	8.92866e+08
K7GP28	Hydroxysteroid 17-beta dehydrogenase 10 OS=Sus scrofa OX=9823 GN=HSD17B10 PE=1 SV=1	74	14	20	14	293	30.8	9.72	2.23649e+08
Q52NJ6	Ras-related protein Rab-14 OS=Sus scrofa OX=9823 GN=RAB14 PE=2 SV=3	74	14	26	13	215	23.9	6.21	7.24252e+08
I3LK59	2-phospho-D-glycerate hydro-lyase OS=Sus scrofa OX=9823 GN=ENO1 PE=1 SV=3	50	17	22	17	434	47.1	7.14	6.17985e+08
A0A287ALA0	Uncharacterized protein OS=Sus scrofa OX=9823 GN=BASP1 PE=1 SV=1	83	18	27	18	228	23.1	4.6	3.6465e+08
P28491	Calreticulin OS=Sus scrofa OX=9823 GN=CALR PE=1 SV=3	47	22	37	22	417	48.3	4.46	9.81877e+08
A0A4X1TS12	Flotillin OS=Sus scrofa OX=9823 GN=FLOT2 PE=3 SV=1	47	14	19	14	379	41.6	5.22	2.15632e+08
A0A4X1VE19	Flotillin OS=Sus scrofa OX=9823 GN=FLOT1 PE=3 SV=1	37	15	23	15	470	52.3	7.87	2.46533e+08
A0A287AGM8	Dolichyl-diphosphooligosaccharide--protein glycosyltransferase 48 kDa subunit OS=Sus scrofa OX=9823 GN=DDOST PE=1 SV=1	44	13	23	13	437	48.7	6.25	7.86764e+08
F2Z5B2	Tubulin beta chain OS=Sus scrofa OX=9823 GN=TUBB PE=1 SV=2	46	17	31	4	459	51.2	7.28	342316276
A0A480HRR5	Elongation factor Tu OS=Sus scrofa OX=9823 PE=3 SV=1	35	19	30	19	566	61.3	8.32	5.86922e+08
A0A480ZCA0	Protein disulfide-isomerase A6 OS=Sus scrofa OX=9823 PE=3 SV=1	43	14	23	14	432	47.2	5.08	3.93138e+08
A0A4X1WC36	IF rod domain-containing protein OS=Sus scrofa OX=9823 PE=3 SV=1	41	19	27	13	468	51.8	5.95	1.14572e+08
A0A4X1UXZ8	J domain-containing protein OS=Sus scrofa OX=9823 PE=4 SV=1	42	19	23	19	505	57.7	5.85	1.21161e+08
A0A4X1WBI1	IF rod domain-containing protein OS=Sus scrofa OX=9823 GN=KRT8 PE=3 SV=1	38	22	32	15	489	54.4	5.82	1.3256e+09
F1SDC7	Aldehyde dehydrogenase OS=Sus scrofa OX=9823 GN=ALDH3A2 PE=1 SV=4	32	14	22	13	533	58.7	8.35	2.84803e+08
A0A4X1VVJ0	Basigin OS=Sus scrofa OX=9823 GN=BSG PE=4 SV=1	34	10	21	10	254	28.1	6.05	3.03248e+08
Q9MZ15	Voltage-dependent anion-selective channel protein 2 OS=Sus scrofa OX=9823 GN=VDAC2 PE=2 SV=1	56	12	27	12	294	31.6	7.56	1.9063e+09
A0A4X1T4Z9	Calcium uniporter protein OS=Sus scrofa OX=9823 PE=3 SV=1	40	12	21	12	329	38	8.19	2.79036e+08
A0A4X1W772	Tubulin alpha chain OS=Sus scrofa OX=9823 GN=LOC100127131 PE=3 SV=1	50	16	26	3	414	46.1	5.12	4.86055e+07
F1SGS9	Catalase OS=Sus scrofa OX=9823 GN=CAT PE=1 SV=3	38	18	21	18	550	62.5	6.81	1.641e+08
A0A4X1TCV7	Uncharacterized protein OS=Sus scrofa OX=9823 PE=3 SV=1	33	15	23	14	470	55.6	5.44	393349240
Q29380	Voltage-dependent anion-selective channel protein 3 OS=Sus scrofa OX=9823 GN=VDAC3 PE=2 SV=2	52	11	24	2	283	30.6	8.66	2.97666e+08
F1S073	Annexin OS=Sus scrofa OX=9823 GN=ANXA2 PE=1 SV=3	52	14	19	14	307	34.7	7.71	8.01773e+07
A0A4X1UWE0	Prohibitin OS=Sus scrofa OX=9823 GN=PHB2 PE=3 SV=1	65	18	30	18	299	33.4	9.85	1.27111e+09
A0A480VHK4	Tubulin beta chain OS=Sus scrofa OX=9823 PE=3 SV=1	44	16	28	3	445	49.8	4.89	38816713
I6XPV3	Voltage-dependent anion-selective channel protein 3 (Fragment) OS=Sus scrofa OX=9823 GN=VDAC3 PE=2 SV=1	51	10	24	1	262	28.3	9.07	6.92006e+07
F1SB63	CCT-alpha OS=Sus scrofa OX=9823 GN=TCP1 PE=1 SV=2	40	18	22	18	559	60.6	6.13	1.4544e+08
A0A480IV89	Tubulin alpha chain OS=Sus scrofa OX=9823 PE=3 SV=1	42	15	23	1	448	49.9	5.06	695365
A0A288CFT0	Triosephosphate isomerase OS=Sus scrofa OX=9823 GN=TPI1 PE=1 SV=1	68	14	17	14	285	30.5	7.71	136189967
A0A287AZ37	Tubulin beta chain OS=Sus scrofa OX=9823 GN=LOC100624785 PE=1 SV=2	40	15	29	1	465	52	5.05	1.63533e+07
A0A4X1SP90	Tubulin beta chain OS=Sus scrofa OX=9823 GN=LOC100624785 PE=3 SV=1	42	15	28	1	445	49.9	4.89	10003960
A0A287B186	Vesicle-associated membrane protein-associated protein B OS=Sus scrofa OX=9823 GN=VAPB PE=4 SV=1	56	14	29	13	243	27	7.3	6.66443e+08
A0A5G2R7M4	Galectin OS=Sus scrofa OX=9823 GN=LGALS3 PE=1 SV=1	38	9	26	9	255	26.7	8.91	1.33684e+09
A0A481BS11	Keratin, type II cytoskeletal 5 OS=Sus scrofa OX=9823 PE=3 SV=1	27	19	26	10	576	61.4	7.78	3.51507e+08
A0A4X1TSN2	Uncharacterized protein OS=Sus scrofa OX=9823 GN=HADHB PE=3 SV=1	38	15	24	15	475	51.2	9.47	6.80143e+08
A0A480NAY0	Tubulin alpha chain OS=Sus scrofa OX=9823 PE=3 SV=1	45	16	23	2	449	50.1	5.1	7.17427e+08
A0A0B8RVR4	Lectin, mannose-binding, 1 OS=Sus scrofa domesticus OX=9825 GN=LMAN1 PE=4 SV=1	41	15	24	15	368	42.2	5.95	3.10616e+08
Q6QA25	Tropomyosin 3 OS=Sus scrofa OX=9823 GN=TPM3 PE=2 SV=1	39	15	21	3	248	29	4.78	253484706
A0A481D317	UDP-glucuronosyltransferase OS=Sus scrofa OX=9823 PE=3 SV=1	31	16	21	13	532	60.5	8.72	6.17351e+08
A0A4X1TLS7	Dolichyl-diphosphooligosaccharide--protein glycosyltransferase subunit 2 OS=Sus scrofa OX=9823 GN=RPN2 PE=3 SV=1	26	11	15	11	631	69.2	5.72	9.53939e+07
O62708	Gag protein OS=Sus scrofa OX=9823 PE=2 SV=1	35	15	23	15	524	59.5	8.41	946254868
A0A480KDY2	T-complex protein 1 subunit eta OS=Sus scrofa OX=9823 PE=3 SV=1	37	17	21	17	543	59.4	7.15	1.87977e+08
P09623	Dihydrolipoyl dehydrogenase, mitochondrial OS=Sus scrofa OX=9823 GN=DLD PE=1 SV=1	31	14	22	14	509	54.2	7.68	3.98931e+08
A0A5G2R4T0	SAMM50 sorting and assembly machinery component OS=Sus scrofa OX=9823 GN=SAMM50 PE=1 SV=1	39	16	22	16	465	51.5	6.7	1.62763e+08
A0A4X1U2X6	Receptor of-activated protein C kinase 1 OS=Sus scrofa OX=9823 GN=RACK1 PE=4 SV=1	53	11	16	11	276	30.5	7.39	1.97919e+08
A0A4X1W2W5	Uncharacterized protein OS=Sus scrofa OX=9823 PE=3 SV=1	57	12	14	12	272	30.5	5.31	150363336
A0A5G2RJ17	Serine palmitoyltransferase long chain base subunit 1 OS=Sus scrofa OX=9823 GN=SPTLC1 PE=1 SV=1	38	15	21	15	470	52.2	6.14	2.0157e+08
A0A4X1TWX8	PKS_ER domain-containing protein OS=Sus scrofa OX=9823 GN=VAT1 PE=4 SV=1	41	11	19	11	399	42.6	6.19	150885780
P28839	Cytosol aminopeptidase OS=Sus scrofa OX=9823 GN=LAP3 PE=1 SV=2	40	17	20	1	519	56	6.7	5277394
B2ZF47	Mitochondrial aldehyde dehydrogenase 2 OS=Sus scrofa OX=9823 GN=ALDH2 PE=2 SV=1	36	16	18	13	521	56.9	6.87	1.82082e+08
A0A4X1W256	CCT-beta OS=Sus scrofa OX=9823 GN=CCT2 PE=3 SV=1	33	15	17	15	535	57.4	6.54	9.12005e+07
Q9TVC1	V-type proton ATPase subunit H OS=Sus scrofa OX=9823 GN=ATP6V1H PE=2 SV=1	32	13	16	13	483	55.8	6.61	1.02694e+08
A0A5G2R6V4	Pyrroline-5-carboxylate reductase OS=Sus scrofa OX=9823 GN=PYCR1 PE=1 SV=1	37	10	15	6	385	39.5	7.23	4.23665e+07
A0A481DW99	Choline-specific glycerophosphodiester phosphodiesterase OS=Sus scrofa OX=9823 PE=3 SV=1	25	10	14	10	455	52.1	6.8	1.33114e+08
A0A480V7B3	Leucine-rich repeat-containing protein 59 OS=Sus scrofa OX=9823 PE=4 SV=1	44	10	17	10	306	34.8	9.52	2.53887e+08
F1SGG3	Cytokeratin-1 OS=Sus scrofa OX=9823 GN=KRT1 PE=1 SV=2	15	12	20	8	624	64.8	8.15	9.16365e+08
F1SB09	SEC22 vesicle-trafficking protein homolog B OS=Sus scrofa OX=9823 GN=SEC22B PE=1 SV=1	55	12	17	12	215	24.7	8.5	2.85774e+08
A0A4X1V8A2	Cysteinylglycine-S-conjugate dipeptidase OS=Sus scrofa OX=9823 GN=LAP3 PE=3 SV=1	39	17	19	1	535	57.8	7.44	9.78949e+07
A0A4X1SRH0	Elongation factor 1-alpha OS=Sus scrofa OX=9823 GN=EEF1A2 PE=3 SV=1	23	9	17	1	463	50.4	9.03	3619719
A0A4X1THN7	Uncharacterized protein OS=Sus scrofa OX=9823 GN=SLC25A24 PE=3 SV=1	30	13	17	13	476	53.1	7.77	2.92629e+08
A0A4X1UNI7	Cytochrome c domain-containing protein OS=Sus scrofa OX=9823 GN=LOC100525869 PE=3 SV=1	34	7	17	7	326	35.4	8.98	2.82934e+08
A0A480SLY1	Tropomyosin alpha-3 chain isoform Tpm3.3cy OS=Sus scrofa OX=9823 PE=3 SV=1	34	13	18	0	248	28.7	4.72
A0A480PNA9	ADP/ATP translocase OS=Sus scrofa OX=9823 PE=3 SV=1	48	13	20	2	298	32.9	9.77	1.993e+09
A0A5G2R7S2	Endoplasmic reticulum protein 44 OS=Sus scrofa OX=9823 GN=ERP44 PE=1 SV=1	33	11	15	11	389	45.2	5.69	1.84911e+08
A0A4X1WBL9	T-complex protein 1 subunit delta OS=Sus scrofa OX=9823 GN=CCT4 PE=3 SV=1	33	15	18	14	539	58	7.83	2.03862e+08
A0A4X1V758	Uncharacterized protein OS=Sus scrofa OX=9823 GN=ECHS1 PE=3 SV=1	36	11	15	11	290	31.2	8.57	1.59596e+08
A0A480WFC7	Mitochondrial carrier homolog 2 isoform 1 OS=Sus scrofa OX=9823 PE=3 SV=1	41	10	15	10	303	33.4	8.07	1.89504e+08
A0A4X1W4W5	MICOS complex subunit OS=Sus scrofa OX=9823 GN=LOC100157285 PE=3 SV=1	53	12	17	12	268	29.4	9.69	1.0071e+08
A0A4X1UEC7	Uncharacterized protein OS=Sus scrofa OX=9823 GN=ACTG1 PE=3 SV=1	36	11	19	11	375	41.7	5.58	4.13196e+08
A0A4X1W1U6	40S ribosomal protein S4 OS=Sus scrofa OX=9823 GN=RPS4X PE=3 SV=1	49	13	19	13	245	27.5	9.94	2.26257e+08
A0A5G2QHR6	Uncharacterized protein OS=Sus scrofa OX=9823 GN=CCT6A PE=1 SV=1	28	13	17	13	508	55.6	6.76	1.01761e+08
A0A5S8M9X9	Fumarate hydratase, mitochondrial OS=Sus scrofa OX=9823 GN=FH PE=3 SV=1	35	12	13	12	466	49.9	7.94	95603358
A0A4X1T9J2	ADP/ATP translocase OS=Sus scrofa OX=9823 GN=SLC25A6 PE=3 SV=1	46	12	19	2	298	32.9	9.76	3.40268e+08
F1S8E9	Nicalin OS=Sus scrofa OX=9823 GN=NCLN PE=1 SV=1	24	12	14	12	562	63.1	6.49	8.34474e+07
A0A4X1VAJ6	Arm_2 domain-containing protein OS=Sus scrofa OX=9823 GN=ARMC10 PE=4 SV=1	34	6	10	6	307	33.6	7.08	84715933
A0A286ZIE8	ADP/ATP translocase OS=Sus scrofa OX=9823 GN=SLC25A4 PE=1 SV=1	47	12	19	2	298	33	9.8	38287126
A0A480X895	CCT-theta OS=Sus scrofa OX=9823 PE=3 SV=1	30	13	14	13	535	58.2	5.45	1.46509e+08
A0A4X1WBK5	IF rod domain-containing protein OS=Sus scrofa OX=9823 PE=3 SV=1	13	10	17	3	639	65.6	7.52	1.12306e+08
A0A0B8RT73	Mitochondrial 2-oxoglutarate/malate carrier protein OS=Sus scrofa domesticus OX=9825 GN=SLC25A11 PE=3 SV=1	43	12	15	8	314	34.1	9.88	3.33419e+08
A0A5G2R293	60S ribosomal protein L7a OS=Sus scrofa OX=9823 GN=RPL7A PE=3 SV=1	32	13	16	13	334	37.2	10.46	2.70627e+08
A0A4X1TV95	14_3_3 domain-containing protein OS=Sus scrofa OX=9823 GN=YWHAZ PE=3 SV=1	53	11	17	8	245	27.7	4.79	4.60343e+08
F1SM28	UDP-glucuronosyltransferase OS=Sus scrofa OX=9823 GN=UGT1A6 PE=1 SV=3	30	11	14	8	432	49.1	6.64	9.03779e+07
A0A480VNC1	B-cell receptor-associated protein OS=Sus scrofa OX=9823 PE=3 SV=1	25	10	20	10	331	36.6	8.27	2.60969e+08
I3LDS3	Keratin 10 OS=Sus scrofa OX=9823 GN=KRT10 PE=1 SV=3	20	16	22	12	573	58	4.98	1.60783e+09
A0A4X1TEK6	Uncharacterized protein OS=Sus scrofa OX=9823 PE=3 SV=1	24	13	16	13	563	63.2	9.29	1.20448e+08
K7GM45	Tyrosine-protein kinase OS=Sus scrofa OX=9823 GN=SRC PE=1 SV=2	28	15	16	11	548	60.9	7.84	177221961
A0A5G2R785	Propionyl-CoA carboxylase beta chain, mitochondrial OS=Sus scrofa OX=9823 GN=PCCB PE=4 SV=1	29	13	16	13	537	58.3	7.44	9.03135e+07
F1SEQ7	Peroxiredoxin-like 2 activated in M-CSF stimulated monocytes OS=Sus scrofa OX=9823 GN=PRXL2A PE=1 SV=1	44	10	19	6	229	25.6	9.01	6.90346e+08
A0A4X1TEF4	Tubulin beta chain OS=Sus scrofa OX=9823 PE=3 SV=1	28	11	16	1	455	50.2	8.44	7.46682e+06
A0A287AHF5	Sidoreflexin OS=Sus scrofa OX=9823 GN=SFXN3 PE=1 SV=1	40	10	12	10	325	35.9	9.36	1.51161e+08
A0A481D4T2	Guanine nucleotide-binding protein G(I)/G(S)/G(T) subunit beta-2 OS=Sus scrofa OX=9823 PE=3 SV=1	28	9	16	3	337	37	6.18	1.29986e+08
A0A5G2QUU3	Thromboxane-A synthase OS=Sus scrofa OX=9823 GN=TBXAS1 PE=3 SV=1	33	13	14	13	467	52.9	8.12	9.96439e+07
A0A287AEL2	IF rod domain-containing protein OS=Sus scrofa OX=9823 GN=KRT14 PE=1 SV=1	27	14	17	2	514	56	5.34	1.75384e+08
A0A287B5Q4	Reticulon OS=Sus scrofa OX=9823 GN=RTN4 PE=1 SV=2	8	6	9	6	1199	130.1	4.55	8.68001e+07
F1S2Z9	Protein odr-4 homolog OS=Sus scrofa OX=9823 GN=ODR4 PE=1 SV=2	33	13	14	13	440	49.6	6.54	4.10498e+07
A0A4X1UFV5	78 kDa glucose-regulated protein OS=Sus scrofa OX=9823 GN=HSPA5 PE=3 SV=1	20	11	13	10	654	72.2	5.16	5.75859e+07
A0A5G2QSE8	Keratin 3 OS=Sus scrofa OX=9823 GN=KRT3 PE=1 SV=1	14	14	18	2	643	65.1	7.88	1.44779e+08
A0A0B8RZJ8	Guanine nucleotide binding protein (G protein), beta polypeptide 1 OS=Sus scrofa domesticus OX=9825 GN=GNB1 PE=3 SV=1	35	10	17	6	340	37.4	6	6.2871e+08
A0A287BKR2	Serine hydroxymethyltransferase OS=Sus scrofa OX=9823 GN=SHMT2 PE=1 SV=2	26	11	14	11	503	55.9	8.21	200649334
A0A0B8RZA9	Proliferation-associated 2G4, 38kDa OS=Sus scrofa domesticus OX=9825 GN=PA2G4 PE=3 SV=1	37	12	15	12	394	43.8	6.55	1.37802e+08
A0A286ZS27	Uncharacterized protein OS=Sus scrofa OX=9823 GN=CDK2 PE=1 SV=1	59	10	17	6	208	22.9	8.87	4.95456e+08
A0A5G2R9R8	Malectin domain-containing protein OS=Sus scrofa OX=9823 GN=CABP1 PE=1 SV=1	40	11	16	11	290	32.3	5.43	1.53382e+08
A0A4X1VCK9	Thioredoxin domain-containing protein OS=Sus scrofa OX=9823 GN=PRDX4 PE=4 SV=1	54	12	16	9	272	30.5	6.44	245354989
A0A4X1VVX7	Adenylyl cyclase-associated protein OS=Sus scrofa OX=9823 GN=CAP1 PE=3 SV=1	27	8	12	8	475	51.4	7.28	2.66607e+07
A0A4X1TV68	Signal recognition particle receptor subunit beta OS=Sus scrofa OX=9823 PE=3 SV=1	45	10	12	10	271	29.9	9.33	2.27192e+08
F1SED4	Prolactin regulatory element binding OS=Sus scrofa OX=9823 GN=PREB PE=1 SV=3	29	7	10	7	418	45.7	8.91	4.06657e+07
A0A8A0RU27	ATP synthase F1 subunit alpha OS=Sus scrofa OX=9823 PE=2 SV=1	46	7	14	2	204	22	7.4	2.7586e+06
Q2YGT9	60S ribosomal protein L6 OS=Sus scrofa OX=9823 GN=RPL6 PE=1 SV=3	36	10	14	10	284	32.2	10.73	142740460
A0A4X1VSA0	Complex I-30kD OS=Sus scrofa OX=9823 GN=NDUFS3 PE=3 SV=1	38	8	11	8	264	30.2	7.49	4.93415e+07
H9BYW2	Acyl-coenzyme A oxidase OS=Sus scrofa OX=9823 GN=ACOX1 PE=2 SV=1	20	8	10	8	661	74.7	7.49	6.62941e+07
A0A287A9V6	Protoporphyrinogen oxidase OS=Sus scrofa OX=9823 GN=PPOX PE=1 SV=2	30	9	10	9	485	51.5	8.56	51772244
A0A4X1UE60	GOLD domain-containing protein OS=Sus scrofa OX=9823 GN=TMED4 PE=3 SV=1	40	10	15	9	227	26.2	8.84	2.59937e+08
A0A4X1VUR2	Polypyrimidine tract-binding protein 1 OS=Sus scrofa OX=9823 GN=PTBP1 PE=4 SV=1	22	12	14	10	668	72.1	9.06	7.23001e+07
Q28956	17beta-estradiol dehydrogenase OS=Sus scrofa OX=9823 PE=2 SV=1	22	13	13	13	737	80.1	8.03	8.09856e+07
Q0Z8U2	40S ribosomal protein S3 OS=Sus scrofa OX=9823 GN=RPS3 PE=1 SV=1	57	15	18	15	243	26.7	9.66	423362378
A0A4X1U434	Peptidylprolyl isomerase OS=Sus scrofa OX=9823 PE=4 SV=1	21	10	12	10	604	63.7	7.05	5.74436e+08
A0A480ZZB1	Keratin, type I cytoskeletal 17 OS=Sus scrofa OX=9823 PE=3 SV=1	27	13	16	2	448	49.6	5.08	5.43438e+06
A0A4X1W4Q9	Helix-destabilizing protein OS=Sus scrofa OX=9823 GN=HNRNPA1 PE=4 SV=1	31	9	14	8	373	38.8	9.13	9.16969e+07
A0A4X1U186	GOLD domain-containing protein OS=Sus scrofa OX=9823 GN=TMED7 PE=3 SV=1	45	9	12	9	225	25.3	6.68	3.38789e+08
P67937	Tropomyosin alpha-4 chain OS=Sus scrofa OX=9823 GN=TPM4 PE=2 SV=3	37	14	15	8	248	28.5	4.69	4.21691e+07
Q29387	Elongation factor 1-gamma (Fragment) OS=Sus scrofa OX=9823 GN=EEF1G PE=2 SV=2	28	12	14	12	432	49.6	6.57	139508723
F6Q330	Tyrosine-protein phosphatase non-receptor type OS=Sus scrofa OX=9823 GN=PTPN1 PE=3 SV=2	35	9	12	9	391	45.1	5.83	4.32445e+07
A0A287ATI9	Nucleobindin-1 OS=Sus scrofa OX=9823 GN=NUCB1 PE=1 SV=1	37	12	16	11	408	47.8	5.2	9.52163e+07
Q6UAQ9	Electron transfer flavoprotein subunit alpha, mitochondrial (Fragment) OS=Sus scrofa OX=9823 GN=ETFA PE=2 SV=1	47	9	10	9	314	32.9	7.97	3.58094e+07
F1SGI7	IF rod domain-containing protein OS=Sus scrofa OX=9823 GN=KRT75 PE=1 SV=4	14	11	16	3	550	59.5	8.15	1.2363e+08
A0A5G2Q8L1	Alpha-MPP OS=Sus scrofa OX=9823 GN=PMPCA PE=1 SV=1	18	10	14	10	539	59.4	8.91	6.60768e+07
Q9N0F1	Dihydrolipoyllysine-residue succinyltransferase component of 2-oxoglutarate dehydrogenase complex, mitochondrial OS=Sus scrofa OX=9823 GN=DLST PE=1 SV=1	21	8	11	8	455	48.9	8.82	4.74494e+08
A0A4X1U6G7	Uncharacterized protein OS=Sus scrofa OX=9823 GN=RAB5C PE=4 SV=1	41	7	13	4	216	23.5	8.41	158884727
A0A481CD17	Serine/threonine-protein phosphatase PGAM5, mitochondrial isoform 1 OS=Sus scrofa OX=9823 PE=4 SV=1	56	12	14	12	233	26.4	8.69	2.51306e+08
I3LV17	Small monomeric GTPase OS=Sus scrofa OX=9823 GN=RALB PE=1 SV=2	30	8	15	7	206	23.4	6.62	1.20583e+08
I3LUM9	Protein-synthesizing GTPase OS=Sus scrofa OX=9823 GN=EIF2S3 PE=1 SV=1	30	12	14	12	472	51	8.4	6.72803e+07
A0A5G2QNW1	SERPINE1 mRNA binding protein 1 OS=Sus scrofa OX=9823 GN=SERBP1 PE=1 SV=1	37	12	13	12	389	42.9	7.28	7.47859e+07
A0A4X1VDC5	Thioredoxin domain-containing protein OS=Sus scrofa OX=9823 PE=3 SV=1	49	11	12	11	224	25	6.01	169271967
A0A287A7C0	Sidoreflexin OS=Sus scrofa OX=9823 GN=SFXN1 PE=1 SV=2	39	9	12	9	306	33.9	9.36	150035914
A0A5G2QM17	14-3-3 protein theta OS=Sus scrofa OX=9823 GN=YWHAQ PE=1 SV=1	42	10	14	6	246	27.8	4.82	1.36371e+08
A0A287A8V1	RNA helicase OS=Sus scrofa OX=9823 GN=EIF4A1 PE=1 SV=1	28	11	13	5	390	44.5	5.57	1.94481e+08
A0A481ARR7	Aldehyde dehydrogenase (NAD(+)) OS=Sus scrofa OX=9823 PE=3 SV=1	28	11	12	11	545	59.1	6.11	6.45654e+07
A0A4X1TT60	Tropomyosin alpha-1 chain OS=Sus scrofa OX=9823 GN=TPM1 PE=3 SV=1	24	11	15	1	368	41.6	5.17	2.09622e+07
A0A4X1W0W9	Ras-related protein Rab-21 OS=Sus scrofa OX=9823 GN=RAB21 PE=3 SV=1	33	6	7	6	222	24.1	7.94	1.10087e+08
A0A5G2R787	Prenylcysteine oxidase 1 OS=Sus scrofa OX=9823 GN=PCYOX1 PE=1 SV=1	17	7	10	7	491	54.8	6.54	2.18706e+08
A0A287AW32	Heterogeneous nuclear ribonucleoproteins A2/B1 OS=Sus scrofa OX=9823 GN=HNRNPA2B1 PE=1 SV=1	34	11	14	10	361	38.4	9.07	1.5522e+08
A0A480YGG5	NADH dehydrogenase [ubiquinone] flavoprotein 1, mitochondrial (Fragment) OS=Sus scrofa OX=9823 PE=3 SV=1	27	10	11	10	460	49.9	7.78	1.66598e+08
A0A287BBB5	VAMP associated protein A OS=Sus scrofa OX=9823 GN=VAPA PE=1 SV=1	31	8	14	7	294	32.2	9.04	5.82383e+07
A0A287A6K7	Adipocyte plasma membrane-associated protein OS=Sus scrofa OX=9823 GN=APMAP PE=1 SV=1	24	12	12	12	622	69.3	9.8	1.25686e+08
A0A287BDR1	FAD synthase OS=Sus scrofa OX=9823 GN=FLAD1 PE=1 SV=1	30	11	11	11	505	56	6.1	25715483
A0A5S6HMA0	Sodium/potassium-transporting ATPase subunit beta OS=Sus scrofa OX=9823 GN=ATP1B1 PE=1 SV=1	33	9	14	9	325	37.8	8.91	2.12573e+08
A0A287A699	Heterogeneous nuclear ribonucleoprotein K OS=Sus scrofa OX=9823 GN=HNRNPK PE=1 SV=2	29	10	11	10	440	48.5	5.45	7.49077e+07
A0A4X1VJU1	GB1/RHD3-type G domain-containing protein OS=Sus scrofa OX=9823 GN=ATL3 PE=3 SV=1	18	9	14	9	541	60.6	5.64	7.48734e+07
Q06AU6	Ras-related protein Rab-5A OS=Sus scrofa OX=9823 GN=RAB5A PE=2 SV=1	45	8	14	4	215	23.7	8.06	64508525
A0A287A9I8	ATP synthase subunit gamma OS=Sus scrofa OX=9823 GN=ATP5F1C PE=1 SV=2	41	10	13	10	274	30.3	9.13	4.66425e+08
F1SVB2	All-trans-retinol 13,14-reductase OS=Sus scrofa OX=9823 GN=RETSAT PE=1 SV=1	23	14	14	14	611	67.2	9.17	1.04599e+08
A0A287B5N7	Tropomyosin alpha-1 chain OS=Sus scrofa OX=9823 GN=TPM1 PE=1 SV=2	24	11	15	1	351	40	4.75	9737329
A0A5G2R2V4	Coronin OS=Sus scrofa OX=9823 GN=CORO1C PE=1 SV=1	24	13	13	13	479	53.7	6.93	1.61973e+08
A0A480XEW0	Septin OS=Sus scrofa OX=9823 PE=3 SV=1	25	9	12	8	417	48.6	8.63	1.19247e+08
A0A0D5BWD2	Complement component 1 Q subcomponent-binding protein, mitochondrial OS=Sus scrofa OX=9823 GN=C1QBP PE=2 SV=1	27	5	7	5	281	31	4.77	1.55385e+08
F1RHW4	RAS related OS=Sus scrofa OX=9823 GN=RRAS PE=1 SV=1	59	11	12	11	218	23.8	6.93	9.26705e+07
A0A4X1TFE5	Glutaminase OS=Sus scrofa OX=9823 GN=GLS PE=3 SV=1	17	8	9	1	598	65.5	8.18	6.84863e+07
A0A4X1SHZ3	Uncharacterized protein OS=Sus scrofa OX=9823 GN=HSD17B12 PE=3 SV=1	27	8	10	8	312	34.5	9.26	7.45998e+07
A0A4X1TUJ0	Uncharacterized protein OS=Sus scrofa OX=9823 PE=4 SV=1	32	7	10	7	229	25.6	8.02	59758233
A0A287AEK2	cAMP-dependent protein kinase type II-alpha regulatory subunit OS=Sus scrofa OX=9823 GN=PRKAR2A PE=1 SV=1	29	9	11	8	389	43.7	4.88	1.05275e+08
A0A5G2R2A7	60S ribosomal protein L4 OS=Sus scrofa OX=9823 GN=RPL4 PE=1 SV=1	24	9	11	9	417	47.2	10.8	1.29037e+08
A0A4X1TFC9	Uncharacterized protein OS=Sus scrofa OX=9823 GN=TPD52L2 PE=3 SV=1	44	10	11	10	216	23.3	6.1	1.58022e+08
A0A4X1SWU4	Septin OS=Sus scrofa OX=9823 GN=SEPTIN11 PE=3 SV=1	27	9	13	3	462	53.9	8.28	3.84066e+07
A0A4X1UBF3	RNA helicase OS=Sus scrofa OX=9823 GN=EIF4A2 PE=3 SV=1	24	10	11	4	405	46.1	5.48	12499982
A0A4X1VES0	Uncharacterized protein OS=Sus scrofa OX=9823 GN=HSPA8 PE=3 SV=1	21	9	10	5	655	71.8	5.59	3.07375e+07
A0A287BL05	Heterogeneous nuclear ribonucleoprotein H1 OS=Sus scrofa OX=9823 GN=HNRNPH1 PE=1 SV=2	20	6	9	4	479	51.9	6.8	9.16422e+07
A0A286ZZ97	Caveolae associated protein 1 OS=Sus scrofa OX=9823 GN=CAVIN1 PE=3 SV=1	32	10	13	10	458	50.3	6.04	122420369
A0A4X1UA74	Phosphoglycerate mutase OS=Sus scrofa OX=9823 GN=PGAM1 PE=3 SV=1	33	7	8	7	254	28.8	7.18	5.98914e+07
A0A4X1VY68	NADH-cytochrome b5 reductase OS=Sus scrofa OX=9823 GN=LOC100524254 PE=3 SV=1	47	9	11	9	301	34.1	7.88	1.03531e+08
A0A480IS85	Epoxide hydratase (Fragment) OS=Sus scrofa OX=9823 PE=3 SV=1	29	11	12	11	441	50.8	7.62	4.81838e+07
P08059	Glucose-6-phosphate isomerase OS=Sus scrofa OX=9823 GN=GPI PE=1 SV=3	22	11	14	11	558	63.1	7.99	6.15564e+07
A0A480LR40	Tricarboxylate transport protein, mitochondrial isoform a (Fragment) OS=Sus scrofa OX=9823 PE=3 SV=1	30	9	12	9	395	42.8	10.46	1.14846e+08
F1S418	Peroxiredoxin 3 OS=Sus scrofa OX=9823 GN=PRDX3 PE=1 SV=1	43	6	10	6	261	28.5	7.62	1.6812e+08
Q6XGY2	2,4-dienoyl-CoA reductase (Fragment) OS=Sus scrofa OX=9823 GN=DECR PE=2 SV=1	42	9	10	9	296	31.8	8.13	68932834
Q9GMB0	Dolichyl-diphosphooligosaccharide--protein glycosyltransferase subunit 1 OS=Sus scrofa OX=9823 GN=RPN1 PE=1 SV=1	23	11	11	11	608	68.7	6.55	4.1773e+08
I3LFV4	Y-box binding protein 1 OS=Sus scrofa OX=9823 GN=YBX1 PE=1 SV=3	39	10	11	6	409	44.9	10.21	5.16135e+07
I3LRR4	Complex I-9kD OS=Sus scrofa OX=9823 GN=NDUFV3 PE=1 SV=3	30	9	10	9	453	46.2	6.33	6.89001e+07
Q3ZD69	Prelamin-A/C OS=Sus scrofa OX=9823 GN=LMNA PE=3 SV=1	17	11	12	11	664	74.2	7.18	3.59901e+07
F1S7A4	Tumor-associated calcium signal transducer 2 OS=Sus scrofa OX=9823 GN=TACSTD2 PE=3 SV=1	28	8	9	8	323	35.7	8.66	1.33433e+08
A0A286ZU22	AP-2 complex subunit mu OS=Sus scrofa OX=9823 GN=AP2M1 PE=1 SV=1	28	11	13	9	435	49.6	9.54	9.27047e+07
A0A287BRY0	Tropomyosin alpha-1 chain OS=Sus scrofa OX=9823 GN=TPM1 PE=1 SV=2	24	8	11	2	248	28.7	4.77	1.35307e+07
A0A480YZR2	Cytoskeleton-associated protein 4 OS=Sus scrofa OX=9823 PE=4 SV=1	20	10	12	10	592	64.7	5.73	3.35332e+07
A0A287A342	Galectin OS=Sus scrofa OX=9823 GN=LGALS9 PE=1 SV=1	32	8	11	8	302	33.8	8.85	9.88964e+07
A0A4X1VNR4	Uncharacterized protein OS=Sus scrofa OX=9823 GN=CHCHD3 PE=4 SV=1	30	7	10	7	235	27.2	8.19	215105605
A0A480X8T8	L-lactate dehydrogenase OS=Sus scrofa OX=9823 PE=3 SV=1	21	7	13	6	374	41.1	8.62	1.41724e+08
F1SN47	Glutaminase OS=Sus scrofa OX=9823 GN=GLS PE=1 SV=4	18	8	9	1	540	59.2	8.37	2224213
D0G6S0	Cytochrome P450, family 51, subfamily A, polypeptide 1 OS=Sus scrofa OX=9823 GN=CYP51A1 PE=2 SV=1	27	11	13	11	503	56.8	8.12	5.04364e+07
A0A4X1W5I7	Multifunctional fusion protein OS=Sus scrofa OX=9823 GN=ALDH4A1 PE=3 SV=1	19	8	11	8	563	61.8	7.88	65623126
A0A0B8RSA0	Solute carrier family 25 (Mitochondrial carrier: glutamate), member 22 OS=Sus scrofa domesticus OX=9825 GN=SLC25A22 PE=3 SV=1	32	8	11	8	322	34.4	9.54	1.22136e+08
A0A5G2R0H0	Electron transfer flavoprotein subunit beta OS=Sus scrofa OX=9823 GN=ETFB PE=1 SV=1	37	9	11	9	234	25.4	9.22	96864339
A0A480QWI4	Histone H1.4 OS=Sus scrofa OX=9823 PE=3 SV=1	27	9	11	2	219	22	11.11	3.07903e+08
A0A480Y3P2	Acyl-CoA dehydrogenase family member 9, mitochondrial OS=Sus scrofa OX=9823 PE=3 SV=1	16	10	12	10	621	68.6	7.93	92287198
A0A4X1TE59	Ras-related protein Rab-11A OS=Sus scrofa OX=9823 GN=RAB11A PE=4 SV=1	61	9	12	9	154	17.5	8.34	4.58234e+08
A0A4X1TBF1	SAC domain-containing protein OS=Sus scrofa OX=9823 GN=SACM1L PE=4 SV=1	15	9	11	9	592	67.3	8.02	5.51065e+07
Q4TTS4	Histone H1.2-like protein OS=Sus scrofa OX=9823 PE=3 SV=1	24	8	10	1	213	21.4	11	8664785
I3LJ87	40S ribosomal protein S2 OS=Sus scrofa OX=9823 GN=RPS2 PE=1 SV=3	37	10	12	10	266	29.1	10.18	2.16882e+08
A0A287BQP2	Fatty acyl-CoA reductase OS=Sus scrofa OX=9823 GN=FAR1 PE=3 SV=2	23	10	12	10	509	58.4	9.41	6.30791e+07
F1SE08	Serine palmitoyltransferase long chain base subunit 2 OS=Sus scrofa OX=9823 GN=SPTLC2 PE=3 SV=3	19	10	11	10	561	62.8	7.65	5.98954e+07
F1SB55	Peptidase, mitochondrial processing subunit beta OS=Sus scrofa OX=9823 GN=PMPCB PE=1 SV=2	21	7	8	7	460	51	6.27	4.62028e+07
A0A287A8T0	Ribosomal protein L7 OS=Sus scrofa OX=9823 GN=RPL7 PE=1 SV=2	32	9	12	9	249	29.2	10.86	1.95627e+08
A0A5G2QML3	Histone H2B OS=Sus scrofa OX=9823 GN=H1-3 PE=1 SV=1	20	8	10	2	322	33.5	10.74	17463492
A0A287ACP4	ERGIC and golgi 3 OS=Sus scrofa OX=9823 GN=ERGIC3 PE=1 SV=2	17	8	10	8	456	51.2	6.52	1.11171e+08
A0A0B8RT27	Toll-like receptor 3 OS=Sus scrofa domesticus OX=9825 GN=TLR3 PE=3 SV=1	14	9	10	9	905	103.7	7.5	1.30256e+08
A0A4X1W9K0	40S ribosomal protein S8 OS=Sus scrofa OX=9823 GN=RPS8 PE=3 SV=1	46	8	8	8	208	24.2	10.32	182326147
A0A287BIY5	ER membrane protein complex subunit 2 OS=Sus scrofa OX=9823 GN=EMC2 PE=1 SV=1	29	6	7	6	285	33.5	6.65	4.94707e+07
A0A481D1R4	Malate dehydrogenase (Fragment) OS=Sus scrofa OX=9823 PE=3 SV=1	38	9	9	9	319	33.4	8.43	7.04413e+07
A0A5G2R046	Emerin OS=Sus scrofa OX=9823 GN=EMD PE=4 SV=1	27	9	11	9	400	44.2	8.27	3.21293e+07
Q1W2G0	14-3-3 sigma protein OS=Sus scrofa OX=9823 GN=Sfn PE=2 SV=1	33	9	13	6	248	27.9	4.83	2.89939e+07
A0A480ZW98	Coiled-coil domain-containing protein 47 OS=Sus scrofa OX=9823 PE=4 SV=1	15	7	9	7	480	55.7	4.81	60529325
A0A4X1WBL3	IF rod domain-containing protein OS=Sus scrofa OX=9823 PE=3 SV=1	9	7	12	0	466	51.3	6.19	3.65206e+06
A0A5S6G3Y8	Heat shock 27 kDa protein OS=Sus scrofa OX=9823 GN=HSPB1 PE=3 SV=1	26	10	13	10	365	40.3	10.55	5.27214e+08
F1RGJ3	75 kDa glucose-regulated protein OS=Sus scrofa OX=9823 GN=HSPA9 PE=1 SV=4	17	9	10	8	644	70.1	5.6	3.83579e+07
A0A4X1WBQ5	IF rod domain-containing protein OS=Sus scrofa OX=9823 GN=LOC100524022 PE=3 SV=1	16	8	10	1	490	53.7	6.96	2.7704e+07
A0A480TRQ6	UDP-glucuronate decarboxylase 1 OS=Sus scrofa OX=9823 PE=3 SV=1	23	5	5	5	425	48.1	8.84	1.63831e+07
A0A4X1UBJ3	Uncharacterized protein OS=Sus scrofa OX=9823 GN=ATP6V1E1 PE=3 SV=1	40	9	11	9	222	25.6	8.73	2.27968e+08
F2Z5U4	Ras-related protein Rab-1A OS=Sus scrofa OX=9823 GN=RAB1A PE=1 SV=2	45	8	10	6	205	22.7	6.21	7.72653e+07
A0A4X1U4D5	AAA domain-containing protein OS=Sus scrofa OX=9823 GN=YME1L1 PE=3 SV=1	14	8	9	8	715	79.7	8.76	3.58318e+07
A0A4X1U5Y2	DRBM domain-containing protein OS=Sus scrofa OX=9823 GN=MRPL44 PE=3 SV=1	19	5	7	5	332	37.5	8.69	15813732
A0A481B5T2	Hydroxysteroid dehydrogenase-like protein 2 isoform 1 OS=Sus scrofa OX=9823 PE=4 SV=1	13	5	7	5	445	48.2	8.18	92056708
F1SUF2	Hexokinase OS=Sus scrofa OX=9823 GN=HK1 PE=1 SV=4	11	10	10	10	917	102.4	6.98	4.69456e+07
A0A4X1VHD7	Pyruvate dehydrogenase E1 component subunit beta OS=Sus scrofa OX=9823 GN=PDHB PE=4 SV=1	24	7	9	7	361	39.6	7.47	71868797
A0A8A0RSX8	Family 213 member A-like protein OS=Sus scrofa OX=9823 PE=2 SV=1	52	5	12	1	97	11.1	7.28
A0A4X1TD61	Membrane cofactor protein OS=Sus scrofa OX=9823 GN=CD46 PE=4 SV=1	17	6	7	6	379	41.3	5.43	3.21467e+07
A0A4X1VW20	Uncharacterized protein OS=Sus scrofa OX=9823 GN=UFSP2 PE=4 SV=1	23	9	9	9	469	53.2	6.83	2.4054e+07
A0A480KA98	Aldehyde dehydrogenase OS=Sus scrofa OX=9823 PE=3 SV=1	16	7	8	6	423	46.7	7.78	1.49993e+07
A0A4X1T9C4	Pyrroline-5-carboxylate reductase OS=Sus scrofa OX=9823 GN=PYCR2 PE=3 SV=1	32	10	11	6	320	33.5	8.03	160586380
A0A480LG53	14-3-3 protein beta/alpha (Fragment) OS=Sus scrofa OX=9823 PE=3 SV=1	26	7	11	3	307	35.1	7.87	3.614e+07
A0A286ZSW6	Calnexin OS=Sus scrofa OX=9823 GN=CANX PE=1 SV=2	12	6	7	6	593	67.6	4.63	2.49722e+07
A0A480VE77	60S ribosomal protein L8 (Fragment) OS=Sus scrofa OX=9823 PE=4 SV=1	28	6	8	6	229	25	10.76	1.34936e+08
A0A287ATX1	IF rod domain-containing protein OS=Sus scrofa OX=9823 GN=LOC100523123 PE=3 SV=2	16	8	9	2	496	54.5	6.35	8.04247e+07
A0A4X1VBD0	Annexin OS=Sus scrofa OX=9823 GN=ANXA5 PE=3 SV=1	20	6	7	5	321	36.1	5.05	6.61775e+07
A0A287AE42	Enoyl-CoA hydratase 1 OS=Sus scrofa OX=9823 GN=ECH1 PE=1 SV=1	27	8	9	8	368	40	7.93	1.22494e+08
A0A4X1VFM1	Uncharacterized protein OS=Sus scrofa OX=9823 GN=ACOT9 PE=4 SV=1	18	8	11	8	433	49.4	7.81	46848716
A0A480NF10	GH3 domain-containing protein isoform 1 OS=Sus scrofa OX=9823 PE=4 SV=1	20	7	7	7	530	57.6	7.66	9.44352e+06
F1S232	4-trimethylaminobutyraldehyde dehydrogenase OS=Sus scrofa OX=9823 GN=ALDH9A1 PE=1 SV=3	16	9	9	9	596	64.7	8.28	6.56987e+07
A9XFX6	F-actin-capping protein subunit beta OS=Sus scrofa OX=9823 GN=CAPZB PE=1 SV=1	26	7	8	7	272	30.6	6	3.99727e+07
A0A4X1WCX4	Perilipin OS=Sus scrofa OX=9823 GN=PLIN2 PE=3 SV=1	22	7	8	7	447	49.2	5.72	3.52e+07
F2Z5C7	40S ribosomal protein S3a OS=Sus scrofa OX=9823 GN=RPS3A PE=1 SV=1	31	8	10	8	264	29.9	9.73	1.39503e+08
Q29235	ATP synthase beta chain, mitochondrial (Fragment) OS=Sus scrofa OX=9823 PE=2 SV=1	32	6	16	4	107	11.3	7.27	1.54648e+08
A0A287BDM6	HATPase_c domain-containing protein OS=Sus scrofa OX=9823 GN=HSP90AB1 PE=1 SV=1	11	5	6	1	735	84.2	5.02	7.23422e+06
A0A4X1VZF5	KOW domain-containing protein OS=Sus scrofa OX=9823 GN=MRPL24 PE=3 SV=1	44	7	8	7	216	24.8	9.44	3.66002e+07
F2Z4Z1	14_3_3 domain-containing protein OS=Sus scrofa OX=9823 GN=YWHAG PE=1 SV=1	32	9	11	6	247	28.3	4.89	3.68987e+07
A0A4X1VQ52	Chloride intracellular channel protein OS=Sus scrofa OX=9823 GN=CLIC4 PE=3 SV=1	44	8	8	8	253	28.7	5.78	51577235
A0A480EWB1	Histone H1.1 OS=Sus scrofa OX=9823 PE=3 SV=1	23	6	7	1	218	22	10.87	3.25539e+06
A0A480XW07	3-keto-steroid reductase isoform 1 OS=Sus scrofa OX=9823 PE=4 SV=1	26	4	5	4	232	26.4	8.41	1.07038e+07
I3LAJ6	Small monomeric GTPase OS=Sus scrofa OX=9823 GN=RALA PE=1 SV=1	28	5	7	4	206	23.5	7.11	7.09797e+07
A0A287BLN4	Ras-related protein Rab-3 OS=Sus scrofa OX=9823 GN=RAB3D PE=1 SV=2	42	9	11	7	218	24.3	5.01	70785117
A0A4X1SW13	FAD-binding PCMH-type domain-containing protein OS=Sus scrofa OX=9823 GN=LDHD PE=3 SV=1	19	6	7	6	460	49.7	6.7	1.81302e+07
A0A4X1T0H0	Ribosomal protein OS=Sus scrofa OX=9823 GN=RPL10A PE=3 SV=1	33	7	8	1	217	24.8	9.94	144159464
A0A5G2QJ52	14_3_3 domain-containing protein OS=Sus scrofa OX=9823 GN=CRK PE=1 SV=1	32	9	12	7	266	30.5	6.43	7.80435e+07
A0A4X1TTW7	Uncharacterized protein OS=Sus scrofa OX=9823 GN=SFXN2 PE=3 SV=1	25	6	8	6	274	30.6	10.04	3.60041e+07
Q29220	Tubulin alpha-3 chain (Fragment) OS=Sus scrofa OX=9823 PE=2 SV=1	61	6	7	2	123	13.5	4.65	13898781
A0A481A3E7	FAS-associated factor 2 isoform X1 OS=Sus scrofa OX=9823 GN=FAF2 PE=1 SV=1	11	3	6	3	417	49.4	6.29	2.18358e+07
P53027	60S ribosomal protein L10a (Fragment) OS=Sus scrofa OX=9823 GN=RPL10A PE=2 SV=3	36	7	9	1	165	18.8	9.72	5.84018e+06
A0A4X1TTV2	Thioredoxin domain-containing protein OS=Sus scrofa OX=9823 GN=TMX3 PE=4 SV=1	19	7	8	7	416	47	4.96	3.02189e+07
A0A4X1VFE0	Cytochrome b5 heme-binding domain-containing protein OS=Sus scrofa OX=9823 GN=PGRMC2 PE=4 SV=1	15	7	7	7	421	45.1	9.47	6.09943e+07
A0A4X1VCC4	Golgi membrane protein 2 OS=Sus scrofa OX=9823 GN=CASC4 PE=3 SV=1	13	5	6	5	432	49.2	5.67	1.64037e+07
A0A4X1V840	MARVEL domain-containing protein OS=Sus scrofa OX=9823 GN=SYPL1 PE=3 SV=1	30	5	11	5	241	26.3	7.68	2.78148e+08
A0A4X1VZH6	Uncharacterized protein OS=Sus scrofa OX=9823 PE=3 SV=1	18	6	8	6	462	50.8	9.01	3.09292e+07
A0A4X1TK48	Adenylate kinase 4, mitochondrial OS=Sus scrofa OX=9823 GN=AK4 PE=3 SV=1	30	7	9	7	279	31	8.53	6.92309e+07
A0A4X1U3J0	Electron transfer flavoprotein-ubiquinone oxidoreductase OS=Sus scrofa OX=9823 GN=ETFDH PE=4 SV=1	15	7	8	7	615	68.5	7.44	1.55967e+07
A0A4X1UP22	PHB domain-containing protein OS=Sus scrofa OX=9823 GN=STOM PE=3 SV=1	21	7	8	7	404	43.1	8.97	7.83577e+07
A0A5G2QX00	Integrin-associated protein OS=Sus scrofa OX=9823 GN=CD47 PE=1 SV=1	11	2	4	1	330	36.1	7.85	1.54124e+07
A0A287B2U6	Synaptosomal-associated protein OS=Sus scrofa OX=9823 GN=SNAP23 PE=1 SV=1	44	8	8	8	211	23.2	4.88	6.0746e+07
A0A480THY1	Carnitine O-acetyltransferase isoform 1 OS=Sus scrofa OX=9823 PE=3 SV=1	14	6	7	6	530	60.2	8.97	2.46704e+07
A0A480K796	Brain-specific angiogenesis inhibitor 1-associated protein 2 OS=Sus scrofa OX=9823 PE=4 SV=1	17	8	8	8	550	60.6	9.14	4.28768e+07
A0A4X1W8G3	Succinate dehydrogenase [ubiquinone] iron-sulfur subunit, mitochondrial OS=Sus scrofa OX=9823 PE=3 SV=1	21	8	9	8	280	31.6	8.47	182984805
A0A4X1UVD0	Uncharacterized protein OS=Sus scrofa OX=9823 GN=MYOF PE=3 SV=1	5	9	10	9	2067	235.1	6.15	3.23549e+07
F1RUP2	G-rich RNA sequence binding factor 1 OS=Sus scrofa OX=9823 GN=GRSF1 PE=1 SV=3	11	6	6	6	621	67	7.4	2.66742e+07
I3LH36	Phosphatidylinositol 4-kinase type 2 OS=Sus scrofa OX=9823 GN=PI4K2B PE=3 SV=2	14	9	9	8	598	67.1	9.07	3.27083e+07
A0A287AWW1	Septin-8 OS=Sus scrofa OX=9823 GN=SEPTIN8 PE=1 SV=2	18	8	9	5	518	59.7	6.47	1.4263e+07
A0A287AE88	NADH:ubiquinone oxidoreductase subunit A9 OS=Sus scrofa OX=9823 GN=NDUFA9 PE=1 SV=1	25	8	8	8	372	42	9.1	1.79398e+07
A0A480KQ15	Ornithine--oxo-acid aminotransferase OS=Sus scrofa OX=9823 PE=3 SV=1	20	7	7	7	439	48.5	6.9	2.50824e+07
A0A4X1VRG3	GOLD domain-containing protein OS=Sus scrofa OX=9823 GN=TMED9 PE=3 SV=1	34	7	9	6	235	27.1	7.47	2.52512e+08
A0A5G2R4N8	Chaperonin containing TCP1 subunit 5 OS=Sus scrofa OX=9823 GN=CCT5 PE=1 SV=1	16	8	9	7	486	53.8	6.7	4.47441e+07
A0A480M1R3	Ezrin-radixin-moesin-binding phosphoprotein 50 (Fragment) OS=Sus scrofa OX=9823 PE=4 SV=1	30	10	11	10	425	45.3	5.27	9.42896e+07
A0A480YYS5	Synaptosomal-associated protein 29 (Fragment) OS=Sus scrofa OX=9823 PE=4 SV=1	31	7	7	7	308	33.8	8.24	4.769e+07
A0A286ZLR1	Uncharacterized protein OS=Sus scrofa OX=9823 GN=DDX19B PE=1 SV=1	16	7	7	7	447	50.5	6.57	1.97239e+07
A6M931	Eukaryotic initiation factor 4A-III OS=Sus scrofa OX=9823 GN=EIF4A3 PE=2 SV=1	13	5	6	3	411	46.8	6.73	17439761
F1SGI8	Keratin 82 OS=Sus scrofa OX=9823 GN=KRT82 PE=1 SV=3	14	7	8	5	513	56.7	6.55	26622038
A0A4X1UT70	Hydroxyacyl-coenzyme A dehydrogenase, mitochondrial OS=Sus scrofa OX=9823 GN=HADH PE=3 SV=1	17	4	5	4	340	37.4	9.47	38892658
A0A287A0Q2	45 kDa calcium-binding protein OS=Sus scrofa OX=9823 GN=SDF4 PE=1 SV=1	20	9	9	9	478	53.7	5.47	8.00056e+07
A0A480TK85	Transmembrane protein 177 OS=Sus scrofa OX=9823 PE=3 SV=1	25	6	7	6	311	33.8	9.14	1.57784e+07
A0A0B8RVQ8	Tyrosine-protein kinase OS=Sus scrofa domesticus OX=9825 GN=LYN PE=3 SV=1	17	8	8	7	513	58.8	7.34	3.60333e+07
A0A4X1VT61	T-complex protein 1 subunit gamma OS=Sus scrofa OX=9823 GN=CCT3 PE=3 SV=1	16	8	9	8	545	60.6	6.86	3.74693e+07
I3LUD1	Superoxide dismutase [Cu-Zn] OS=Sus scrofa OX=9823 GN=SOD3 PE=1 SV=2	18	4	5	4	303	32.4	6.51	4.79234e+07
A0A4X1UB10	IF rod domain-containing protein OS=Sus scrofa OX=9823 GN=KRT33A PE=3 SV=1	18	8	9	5	403	45.8	4.77	103364706
A0A5G2QXV8	Catechol O-methyltransferase OS=Sus scrofa OX=9823 GN=COMT PE=1 SV=1	17	4	5	4	270	30	5.63	51471051
A0A5G2QDE7	Golgi reassembly stacking protein 2 OS=Sus scrofa OX=9823 GN=GORASP2 PE=1 SV=1	18	7	8	7	451	46.9	4.78	2.09432e+07
A0A480M8E2	Dihydrolipoamide acetyltransferase component of pyruvate dehydrogenase complex (Fragment) OS=Sus scrofa OX=9823 PE=3 SV=1	13	6	8	6	471	51.8	8.16	5.0302e+07
A0A287AHH8	G protein subunit beta 4 OS=Sus scrofa OX=9823 GN=GNB4 PE=1 SV=1	18	6	8	2	338	37.4	6	18234553
A0A4X1VEG5	Arginyl-tRNA synthetase OS=Sus scrofa OX=9823 GN=RARS2 PE=3 SV=1	13	7	7	7	585	66.3	7.61	9.83445e+06
A0A4X1VU50	Tubulin beta chain OS=Sus scrofa OX=9823 GN=TUBB6 PE=3 SV=1	14	6	10	1	444	49.4	5.48	1.79177e+06
F2Z5Q6	40S ribosomal protein S6 OS=Sus scrofa OX=9823 GN=RPS6 PE=1 SV=4	20	5	7	5	249	28.7	10.84	5.7032e+07
Q29551	Succinyl-CoA:3-ketoacid coenzyme A transferase 1, mitochondrial OS=Sus scrofa OX=9823 GN=OXCT1 PE=1 SV=2	14	5	7	5	520	56.3	8.1	28592004
A0A287AQC2	Rho GDP dissociation inhibitor alpha OS=Sus scrofa OX=9823 GN=ARHGDIA PE=3 SV=1	20	4	6	4	270	30.2	6.33	43771025
A0A5G2RAC9	ATP synthase subunit b OS=Sus scrofa OX=9823 GN=ATP5PB PE=1 SV=1	31	7	9	7	238	27.1	9.32	204157587
A0A4X1VJP4	Tyrosine-protein kinase OS=Sus scrofa OX=9823 GN=YES1 PE=3 SV=1	15	8	8	5	543	60.8	6.86	45960059
A0A480UEG3	39S ribosomal protein L37, mitochondrial OS=Sus scrofa OX=9823 PE=4 SV=1	21	6	6	6	360	41.1	7.55	2.59388e+07
P00355	Glyceraldehyde-3-phosphate dehydrogenase OS=Sus scrofa OX=9823 GN=GAPDH PE=1 SV=4	19	5	5	4	333	35.8	8.35	4.66479e+07
A0A0B8RT97	ADP-dependent glucokinase OS=Sus scrofa domesticus OX=9825 GN=ADPGK PE=4 SV=1	13	5	5	5	497	54	6.04	2.56714e+07
A0A4X1W7J7	Septin OS=Sus scrofa OX=9823 GN=SEPTIN6 PE=3 SV=1	16	6	8	1	451	51.4	6.55	1.50339e+06
F1RG16	Heterogeneous nuclear ribonucleoprotein F OS=Sus scrofa OX=9823 GN=HNRNPF PE=1 SV=1	14	4	6	2	414	45.6	5.5	9.67839e+06
A0A286ZQL1	Transducin beta like 2 OS=Sus scrofa OX=9823 GN=TBL2 PE=1 SV=1	18	7	7	7	408	46.1	9.32	42745834
F1SGT3	Dihydrolipoamide acetyltransferase component of pyruvate dehydrogenase complex OS=Sus scrofa OX=9823 GN=PDHX PE=1 SV=2	17	7	8	7	475	51.1	7.4	5.69124e+07
F1RT87	RAB2A, member RAS oncogene family OS=Sus scrofa OX=9823 GN=RAB2A PE=1 SV=4	23	5	5	5	226	25.1	6.64	2.00627e+07
A0A4X1V4T6	Ribosomal_S7 domain-containing protein OS=Sus scrofa OX=9823 GN=MRPS7 PE=3 SV=1	33	6	7	6	242	28.1	9.92	9.14301e+07
P14287	Osteopontin OS=Sus scrofa OX=9823 GN=SPP1 PE=1 SV=1	36	6	7	6	303	33.6	4.5	2.28835e+07
Q4LE85	Ras-related protein Rab-27A OS=Sus scrofa OX=9823 GN=RAB27A PE=2 SV=1	27	6	7	6	221	24.9	5.35	59403412
A0A480LYP4	Ras-related GTP-binding protein OS=Sus scrofa OX=9823 PE=3 SV=1	18	7	7	7	399	44.2	5.1	3.37284e+07
A0A5G2R5X2	G protein subunit alpha i3 OS=Sus scrofa OX=9823 GN=GNAI3 PE=1 SV=1	22	6	6	5	341	38.9	5.68	2.70436e+07
A0A4X1T726	Procollagen-proline 4-dioxygenase OS=Sus scrofa OX=9823 GN=P4HA1 PE=3 SV=1	13	7	7	7	534	60.8	6.01	18279133
I3LIM2	UDP-glucose 6-dehydrogenase OS=Sus scrofa OX=9823 GN=UGDH PE=1 SV=1	14	6	6	6	494	55	7.12	1.76998e+07
A0A480M5F4	Cathepsin D (Fragment) OS=Sus scrofa OX=9823 PE=3 SV=1	17	7	7	7	472	50.5	8.6	4.88994e+07
A0A4X1W5U8	Uncharacterized protein OS=Sus scrofa OX=9823 GN=MRPL19 PE=3 SV=1	29	7	7	7	303	34.5	9.52	7.59538e+07
A0A4X1TZ08	MRH domain-containing protein OS=Sus scrofa OX=9823 PE=4 SV=1	19	5	6	5	278	30.8	6.02	5.0576e+07
A0A287AR93	Protein kinase C and casein kinase substrate in neurons 3 OS=Sus scrofa OX=9823 GN=PACSIN3 PE=1 SV=1	11	4	5	4	424	48.7	6.24	1.34221e+07
A0A5G2RDS9	Integrin subunit alpha 10 OS=Sus scrofa OX=9823 GN=ITGA10 PE=1 SV=1	24	6	7	6	245	26.7	9.8	4.21708e+07
A0A4X1SSC2	D-3-phosphoglycerate dehydrogenase OS=Sus scrofa OX=9823 GN=PHGDH PE=3 SV=1	14	7	7	7	532	56.6	7.23	4.15044e+07
A0A287B583	Annexin OS=Sus scrofa OX=9823 GN=ANXA4 PE=3 SV=2	20	6	6	5	320	35.8	5.71	2.88754e+07
A0A0B8RVY0	DnaJ-like subfamily C member 5 OS=Sus scrofa domesticus OX=9825 GN=DNAJC5 PE=4 SV=1	37	5	6	5	198	22	5.07	20724620
A0A4X1U8E2	t-SNARE coiled-coil homology domain-containing protein OS=Sus scrofa OX=9823 PE=3 SV=1	30	7	8	7	232	26.7	9.23	132726134
A0A4X1UEL0	Calcyclin-binding protein OS=Sus scrofa OX=9823 GN=CACYBP PE=4 SV=1	32	5	5	5	230	26.5	8.25	13111436
A0A4X1V4W0	Eukaryotic peptide chain release factor subunit 1 OS=Sus scrofa OX=9823 GN=ETF1 PE=3 SV=1	13	5	6	5	422	47.3	5.68	1.95173e+07
A0A4X1UTE7	CN hydrolase domain-containing protein OS=Sus scrofa OX=9823 GN=NIT2 PE=4 SV=1	17	5	5	5	306	33.8	8.07	8.57643e+06
A0A286ZL26	Ribosomal protein L19 OS=Sus scrofa OX=9823 GN=RPL19 PE=1 SV=1	21	3	6	3	175	20.9	11.47	7.51035e+07
A0A480VQ30	Succinate-semialdehyde dehydrogenase (Fragment) OS=Sus scrofa OX=9823 PE=3 SV=1	14	7	7	7	533	57.2	8.19	43676061
A0A4X1TS37	Heat shock protein HSP 90-alpha OS=Sus scrofa OX=9823 GN=HSP90AA1 PE=3 SV=1	9	5	5	2	789	90.6	5.02	8.91248e+06
P04574	Calpain small subunit 1 OS=Sus scrofa OX=9823 GN=CAPNS1 PE=1 SV=1	17	3	6	3	266	28.1	5.2	1.79633e+07
A0A4X1SDJ7	Thioredoxin domain-containing protein OS=Sus scrofa OX=9823 GN=TMX1 PE=4 SV=1	24	7	7	7	278	31.6	4.89	1.05404e+08
A0A4X1U3K0	t-SNARE coiled-coil homology domain-containing protein OS=Sus scrofa OX=9823 PE=3 SV=1	17	4	4	4	369	41.4	9.22	8.50245e+06
A0A4X1U7W6	Uncharacterized protein OS=Sus scrofa OX=9823 PE=3 SV=1	22	6	7	6	283	31.7	6.74	5.96338e+07
A0A287AJ02	Uncharacterized protein OS=Sus scrofa OX=9823 GN=CYP20A1 PE=1 SV=2	3	9	9	9	3197	364.3	6.32	4.87982e+07
A0A480HH35	39S ribosomal protein L16, mitochondrial OS=Sus scrofa OX=9823 PE=3 SV=1	21	4	4	4	251	28.6	10.17	1.09332e+07
A0A480JVG3	Serine/threonine-protein kinase VRK2 OS=Sus scrofa OX=9823 GN=VRK2 PE=4 SV=1	10	5	5	5	507	57.9	8.63	1.68943e+07
A0A480NV65	Keratin, type I cytoskeletal 19 OS=Sus scrofa OX=9823 PE=3 SV=1	21	7	9	2	317	36	4.88	8501191
I3LGG1	Ras-related GTP-binding protein OS=Sus scrofa OX=9823 GN=RRAGB PE=3 SV=3	13	4	6	4	346	40.2	6.27	2.00333e+07
A0A4X1WC63	Uncharacterized protein OS=Sus scrofa OX=9823 PE=4 SV=1	17	5	6	5	456	51.7	6.1	2.73021e+07
Q06AU4	Ras-related protein Rab-34 OS=Sus scrofa OX=9823 GN=RAB34 PE=2 SV=1	25	6	6	6	259	29.1	8.27	3.3199e+07
B5APU4	Actin-like protein 3 OS=Sus scrofa OX=9823 PE=2 SV=1	19	7	7	7	418	47.4	5.88	4.6178e+07
F1SAX5	CD58 molecule OS=Sus scrofa OX=9823 GN=CD58 PE=1 SV=4	23	4	5	4	243	27.2	6.54	2.26224e+07
A0A5S6HM99	Ribonuclease inhibitor OS=Sus scrofa OX=9823 GN=RNH1 PE=4 SV=1	13	5	5	5	503	53.8	5.67	1.50021e+07
A0A5G2QFH5	Lysophosphatidylcholine acyltransferase 1 OS=Sus scrofa OX=9823 GN=LPCAT1 PE=1 SV=1	13	7	7	7	486	54.2	6.47	1.30041e+07
A0A4X1TBK0	Uncharacterized protein OS=Sus scrofa OX=9823 PE=3 SV=1	13	6	6	6	646	70.5	8.25	9.88396e+06
F1SQ46	Y-box binding protein 3 OS=Sus scrofa OX=9823 GN=YBX3 PE=1 SV=2	19	5	5	1	312	32.7	9.58
A0A287A5F9	Pyruvate dehyrogenase phosphatase catalytic subunit 1 OS=Sus scrofa OX=9823 GN=PDP1 PE=1 SV=1	17	5	5	5	562	63.6	6.8	7.51256e+06
A0A4X1U688	Cysteinyl-tRNA synthetase OS=Sus scrofa OX=9823 GN=CARS2 PE=3 SV=1	16	6	7	6	557	61	8.43	1.80138e+07
A0A286ZYZ8	Galectin OS=Sus scrofa OX=9823 GN=LGALS8 PE=4 SV=2	21	6	6	6	325	37.1	8.5	26376113
A0A287AVI5	Ribonuclease P OS=Sus scrofa OX=9823 GN=PRORP PE=1 SV=2	5	5	5	2	835	95.8	8.63	1.20157e+07
A0A480VPY3	39S ribosomal protein L10, mitochondrial isoform a OS=Sus scrofa OX=9823 PE=3 SV=1	18	3	4	3	262	29.4	9.74	1.16312e+07
A0A5G2QIX0	Mitochondrial ribosomal protein S2 OS=Sus scrofa OX=9823 GN=MRPS2 PE=3 SV=1	30	7	7	7	279	30.7	9.01	3.10189e+07
A0A4X1V0L2	Uncharacterized protein OS=Sus scrofa OX=9823 GN=MRPL4 PE=3 SV=1	16	4	5	4	294	33.2	9.77	1.91591e+07
F1RZV2	Ras-related protein Rab-23 OS=Sus scrofa OX=9823 PE=4 SV=1	27	5	5	5	237	26.7	7.3	1.65378e+07
A0A480MPW5	Syntaxin-8 OS=Sus scrofa OX=9823 PE=4 SV=1	17	5	6	5	236	26.8	5.19	38675875
A0A4X1V4V6	14_3_3 domain-containing protein OS=Sus scrofa OX=9823 GN=YWHAH PE=3 SV=1	25	6	8	3	246	28.2	4.89	1.7618e+07
A0A5G2RG26	39S ribosomal protein L15, mitochondrial OS=Sus scrofa OX=9823 GN=MRPL15 PE=1 SV=1	24	6	7	6	296	33.4	10.11	2.31396e+07
A0A4X1U442	P2X purinoceptor OS=Sus scrofa OX=9823 GN=P2RX4 PE=3 SV=1	18	6	7	6	388	43.6	8.21	2.20237e+07
A0A480L1A5	Regulator of microtubule dynamics protein 3 isoform 1 OS=Sus scrofa OX=9823 PE=4 SV=1	10	3	4	3	496	54.5	5.47	2.83844e+06
A0A4X1U5J4	IF rod domain-containing protein OS=Sus scrofa OX=9823 PE=3 SV=1	11	5	7	1	455	50.3	5.01
A0A4X1UR31	Aminotran_1_2 domain-containing protein OS=Sus scrofa OX=9823 GN=SPTLC3 PE=3 SV=1	13	6	6	6	548	61.5	8.21	1.55757e+07
A0A288CFV0	Uncharacterized protein OS=Sus scrofa OX=9823 GN=L3MBTL1 PE=1 SV=2	18	6	7	6	305	35.4	11.24	3.88244e+07
A0A287AZJ4	RNA helicase OS=Sus scrofa OX=9823 GN=DDX6 PE=1 SV=1	20	7	7	7	434	49.1	8.75	1.49171e+07
A0A5G2R154	RB binding protein 4, chromatin remodeling factor OS=Sus scrofa OX=9823 GN=RBBP4 PE=1 SV=1	21	6	6	6	410	46.2	5.15	2.99562e+07
A0A5G2QGC9	Endoplasmic reticulum junction formation protein lunapark OS=Sus scrofa OX=9823 GN=LNPK PE=1 SV=1	22	5	5	5	244	26.7	8.44	2.45952e+07
A0A4X1TTW6	Uncharacterized protein OS=Sus scrofa OX=9823 GN=TUSC3 PE=3 SV=1	18	5	6	5	276	31.9	10.21	3.0169e+07
I3LFS4	2-hydroxyacylsphingosine 1-beta-galactosyltransferase OS=Sus scrofa OX=9823 GN=UGT8 PE=2 SV=2	10	5	5	5	541	61.4	9.48	1.25235e+07
A0A480F5C4	Secretory carrier-associated membrane protein OS=Sus scrofa OX=9823 PE=3 SV=1	26	5	5	5	347	38.3	6.76	10043108
A0A4X1V6A1	2-arachidonoylglycerol hydrolase ABHD12 OS=Sus scrofa OX=9823 GN=ABHD12 PE=3 SV=1	13	4	5	4	396	44.6	8.81	1.12465e+07
A0A4X1TR61	Uncharacterized protein OS=Sus scrofa OX=9823 GN=SLC25A13 PE=3 SV=1	10	6	6	4	679	75.2	9.06	8.56294e+06
A0A4X1W1G1	39S ribosomal protein L9, mitochondrial OS=Sus scrofa OX=9823 GN=TDRKH PE=3 SV=1	24	7	7	7	324	35.8	10.54	2.87459e+07
A0A287BKH4	Uncharacterized protein OS=Sus scrofa OX=9823 GN=COG3 PE=3 SV=1	27	8	8	8	291	32.4	9.39	9.97201e+07
B9TSQ5	Alpha/beta hydrolase domain-containing protein 16A OS=Sus scrofa OX=9823 GN=BAT5 PE=2 SV=1	11	6	6	6	558	62.9	8.25	2.47399e+07
A0A4X1UCG8	Proliferating cell nuclear antigen OS=Sus scrofa OX=9823 GN=PCNA PE=3 SV=1	19	5	6	5	255	28.1	4.94	4.2708e+07
A0A4X1U9K1	V-type proton ATPase subunit D OS=Sus scrofa OX=9823 GN=ATP6V1D PE=3 SV=1	22	6	6	6	246	28.1	9.06	5.08868e+07
A0A4X1VVA3	60S ribosomal protein L3 OS=Sus scrofa OX=9823 GN=RPL3 PE=3 SV=1	16	7	7	7	400	45.7	10.18	58086611
A0A287BR45	26S proteasome AAA-ATPase subunit RPT1 OS=Sus scrofa OX=9823 GN=PSMC2 PE=1 SV=1	12	4	4	4	393	44	6.34	1.00975e+07
A0A480RU92	Aspartate--tRNA ligase, cytoplasmic OS=Sus scrofa OX=9823 PE=3 SV=1	12	5	5	5	482	55	5.87	1.82942e+07
A0A287B6C5	NADPH:adrenodoxin oxidoreductase, mitochondrial OS=Sus scrofa OX=9823 GN=FDXR PE=1 SV=2	12	5	5	5	442	48.4	8.18	2.31252e+07
A0A287AZA7	40S ribosomal protein S27a OS=Sus scrofa OX=9823 GN=RPS27A PE=1 SV=2	24	5	8	5	204	22.8	9.64	1.87462e+08
A0A5G2QWH5	NIPSNAP domain-containing protein OS=Sus scrofa OX=9823 GN=NIPSNAP2 PE=1 SV=1	21	6	7	6	280	32.6	9.51	9.94388e+07
A0A4X1UXP5	Proteasome subunit alpha type OS=Sus scrofa OX=9823 PE=3 SV=1	20	4	4	4	248	27.8	8.68	2.51382e+07
A0A4X1U8D6	Uncharacterized protein OS=Sus scrofa OX=9823 GN=RDH11 PE=3 SV=1	19	4	4	4	316	34.9	9.07	23868690
A0A4X1SIK0	Alpha-1,6-mannosyl-glycoprotein 2-beta-N-acetylglucosaminyltransferase OS=Sus scrofa OX=9823 PE=3 SV=1	13	5	6	5	487	56.1	9.06	2.00918e+07
A0A4X1U316	Arf-GAP domain-containing protein OS=Sus scrofa OX=9823 GN=AGFG1 PE=4 SV=1	9	3	4	3	509	52.7	8.65	21199816
A0A287ATH4	Glypican-1 OS=Sus scrofa OX=9823 GN=GPC1 PE=1 SV=1	13	5	5	5	559	61.3	7.4	1.21363e+07
A0A480KE17	Eukaryotic translation initiation factor 2 subunit 2 isoform 1 OS=Sus scrofa OX=9823 PE=3 SV=1	14	4	4	4	366	42.1	5.67	19409478
B0FWK5	Ribosomal protein L5 OS=Sus scrofa OX=9823 GN=RPL5 PE=2 SV=1	15	4	5	4	297	34.4	9.72	2.96501e+07
A0A4X1SH49	zf-LYAR domain-containing protein OS=Sus scrofa OX=9823 GN=LYAR PE=4 SV=1	15	4	4	4	386	43.9	9.35	7.91969e+06
A1XQU3	60S ribosomal protein L14 OS=Sus scrofa OX=9823 GN=RPL14 PE=1 SV=1	22	4	5	4	213	23.3	10.77	1.11986e+08
A0A480QIM3	39S ribosomal protein S30, mitochondrial OS=Sus scrofa OX=9823 GN=MRPS30 PE=1 SV=1	9	3	4	3	433	49	9.13	1.87828e+07
A0A5G2QPT1	CD109 molecule OS=Sus scrofa OX=9823 GN=CD109 PE=1 SV=1	4	4	6	4	1372	152.4	5.3	22443660
Q29048	V-type proton ATPase catalytic subunit A OS=Sus scrofa OX=9823 GN=ATP6V1A PE=2 SV=2	11	5	5	5	617	68.3	5.58	1.90287e+07
A0A4X1W398	AAA domain-containing protein OS=Sus scrofa OX=9823 GN=LOC100525876 PE=4 SV=1	14	7	7	7	493	56.3	9.5	1.50498e+07
A0A286ZM82	Calumenin OS=Sus scrofa OX=9823 GN=CALU PE=1 SV=2	19	6	6	6	376	44.4	4.65	8.52648e+06
A0A4X1T5B3	Rab GDP dissociation inhibitor OS=Sus scrofa OX=9823 PE=3 SV=1	19	6	6	5	385	43.8	6.58	1.86121e+07
Q95278	Mitochondrial 2-oxoglutarate/malate carrier protein (Fragment) OS=Sus scrofa OX=9823 PE=2 SV=1	66	5	6	1	76	8.5	10.11	7.35418e+06
A0A5G2QZY6	GTP-binding nuclear protein Ran OS=Sus scrofa OX=9823 GN=RAN PE=1 SV=1	27	5	5	5	222	25.1	7.9	83128843
A0A286ZNQ7	Protein kinase cAMP-dependent type II regulatory subunit beta OS=Sus scrofa OX=9823 GN=PRKAR2B PE=1 SV=2	9	3	4	2	468	52	6.01	3026298
A0A5G2QN94	Ribose-phosphate diphosphokinase OS=Sus scrofa OX=9823 GN=PRPS2 PE=1 SV=1	16	4	4	2	289	31.5	6.64	6.80918e+06
F6Q3L0	APC-binding protein EB1 OS=Sus scrofa OX=9823 GN=MAPRE1 PE=1 SV=1	19	5	5	5	329	36.8	8.59	2.01306e+07
A0A287BNJ7	Beta-ketoacyl-[acyl-carrier-protein] synthase I OS=Sus scrofa OX=9823 GN=OXSM PE=4 SV=1	13	3	4	3	377	40.3	8.18	6.74344e+06
A0A480NBH9	Aladin OS=Sus scrofa OX=9823 PE=4 SV=1	9	4	4	4	569	62.7	8.35	1.20407e+07
A0A5G2QUU8	Golgi SNAP receptor complex member 1 OS=Sus scrofa OX=9823 GN=GOSR1 PE=3 SV=1	25	7	7	7	240	27.4	9.64	4.46953e+07
A0A4X1VM59	Uncharacterized protein OS=Sus scrofa OX=9823 PE=4 SV=1	6	5	5	5	1119	122.6	5.2	1.05082e+07
A0A480MKB4	Very low-density lipoprotein receptor OS=Sus scrofa OX=9823 PE=4 SV=1	9	6	6	6	726	80.1	4.79	1.80186e+07
A0A4X1W6S0	Uncharacterized protein OS=Sus scrofa OX=9823 PE=4 SV=1	12	4	4	4	334	38.1	7.14	5.61065e+06
A0A4X1VSR2	Tetraspanin OS=Sus scrofa OX=9823 GN=CD151 PE=3 SV=1	21	6	6	6	253	28	7.84	2.8461e+07
A0A4X1TX07	Uncharacterized protein OS=Sus scrofa OX=9823 PE=3 SV=1	14	2	3	2	250	27.1	7.58	1.75217e+07
A5GFZ5	Dolichol-phosphate mannosyltransferase subunit 1 OS=Sus scrofa OX=9823 GN=DPM1 PE=3 SV=1	23	5	5	5	259	29.5	9.39	62748540
A0A287A426	IST1 homolog OS=Sus scrofa OX=9823 GN=IST1 PE=1 SV=1	13	4	5	4	379	41.2	5.44	2.67839e+07
A0A4X1UAX1	Uncharacterized protein OS=Sus scrofa OX=9823 GN=BNIP1 PE=4 SV=1	26	6	6	6	228	26.1	8.95	3.10725e+07
A0A173G6G7	Septin OS=Sus scrofa OX=9823 PE=2 SV=1	15	5	5	4	454	52.7	7.06	7.38938e+06
A0A286ZQ62	Non-specific serine/threonine protein kinase OS=Sus scrofa OX=9823 GN=CSNK1G1 PE=3 SV=2	11	5	6	5	459	52.6	9.01	1.86371e+07
A0A4X1SHE8	Uncharacterized protein OS=Sus scrofa OX=9823 PE=4 SV=1	15	5	5	5	440	48	6.38	1.06306e+07
A0A480TYA2	Myosin-9 isoform X1 OS=Sus scrofa OX=9823 PE=3 SV=1	2	4	4	4	1960	226.3	5.6	7.06686e+06
A0A4X1UIC8	Uncharacterized protein OS=Sus scrofa OX=9823 GN=TPD52 PE=3 SV=1	24	3	3	3	233	25.4	5.02	1.08853e+07
A0A4X1U7Z5	Ras-related protein Rab-4 OS=Sus scrofa OX=9823 GN=RAB4A PE=3 SV=1	24	5	7	4	218	24.3	6.07	1.08682e+07
M3UZ93	Synaptogyrin OS=Sus scrofa OX=9823 GN=SYNGR2 PE=2 SV=1	18	4	5	4	224	24.6	4.74	3.76306e+08
A0A4X1WD18	IF rod domain-containing protein OS=Sus scrofa OX=9823 PE=3 SV=1	6	3	7	1	575	62.4	8.78	3873293
A0A5G2RKP2	Phenylalanine--tRNA ligase OS=Sus scrofa OX=9823 GN=FARSA PE=1 SV=1	9	4	4	4	474	53.7	8.57	1.59261e+07
A0A481BXW8	Cytochrome-b5 reductase (Fragment) OS=Sus scrofa OX=9823 PE=3 SV=1	16	5	6	5	330	36.7	9.17	3.43624e+07
Q2L969	Metaxin-2 OS=Sus scrofa OX=9823 GN=MTX2 PE=2 SV=1	16	4	5	4	267	30.1	6	3.58375e+07
A0A5G2RG17	Serine/threonine kinase 24 OS=Sus scrofa OX=9823 GN=STK24 PE=1 SV=1	14	6	6	6	425	47.4	5.3	11797757
F1SES5	N-acylsphingosine amidohydrolase 1 OS=Sus scrofa OX=9823 GN=ASAH1 PE=1 SV=4	10	6	6	6	489	54.9	8.78	2.34066e+07
A0A4X1TGP1	Integral membrane protein 2 OS=Sus scrofa OX=9823 GN=ITM2C PE=3 SV=1	19	3	4	3	222	25.1	7.43	1.94054e+07
P79385	Lactadherin OS=Sus scrofa OX=9823 GN=MFGE8 PE=1 SV=2	15	5	5	5	409	45.7	6.58	9.23272e+06
A0A4X1U1H3	Uncharacterized protein OS=Sus scrofa OX=9823 GN=MTDH PE=4 SV=1	10	4	4	4	582	63.9	9.25	9.06191e+06
A0A4X1SPG7	N-myc downstream-regulated gene 1 protein OS=Sus scrofa OX=9823 GN=NDRG1 PE=3 SV=1	8	2	3	2	384	41.7	5.81	14813434
A0A4X1V6Q9	RNA helicase OS=Sus scrofa OX=9823 PE=4 SV=1	10	5	6	1	458	52.7	6.11	2.09281e+06
A0A4X1UK46	Uncharacterized protein OS=Sus scrofa OX=9823 GN=DECR2 PE=4 SV=1	12	2	3	2	297	31.2	8.41	4.32439e+06
A0A286ZNS2	Malic enzyme OS=Sus scrofa OX=9823 GN=ME2 PE=1 SV=1	8	5	5	5	678	75.5	9.04	1.96857e+07
Q29057	Glutathione transferase OS=Sus scrofa OX=9823 PE=2 SV=1	25	6	6	6	223	25.4	8.79	83573345
A0A4X1W9D7	Uncharacterized protein OS=Sus scrofa OX=9823 GN=AIFM1 PE=3 SV=1	12	6	6	6	564	61.2	8.84	1.18712e+07
A0A480VLV1	Translocation protein SEC62 (Fragment) OS=Sus scrofa OX=9823 PE=3 SV=1	10	5	6	5	396	45.5	7.28	5.97468e+07
D3K5I9	Motile sperm domain containing 2 OS=Sus scrofa OX=9823 GN=MOSPD2 PE=2 SV=1	11	5	5	5	518	59.7	5.94	4.30353e+07
A0A287B2P1	Chloride intracellular channel protein OS=Sus scrofa OX=9823 GN=CLIC1 PE=3 SV=1	20	4	5	4	241	27	5.27	2.14525e+07
A0A4X1TWK8	Uncharacterized protein OS=Sus scrofa OX=9823 PE=4 SV=1	9	4	4	4	508	56.2	8.21	6.67467e+06
A0A4X1SPG5	Integrin-associated protein OS=Sus scrofa OX=9823 GN=CD47 PE=4 SV=1	8	2	3	1	320	35.2	7.59	1.01323e+07
A0A287BIC8	Golgi SNAP receptor complex member 2 isoform A OS=Sus scrofa OX=9823 GN=GOSR2 PE=1 SV=2	23	4	5	4	212	24.7	8.18	2.63718e+07
F1S089	Lactamase beta OS=Sus scrofa OX=9823 GN=LACTB PE=1 SV=1	8	4	5	4	556	61.8	8.85	8.89558e+06
A0A4X1TCB0	60S ribosomal protein L13 OS=Sus scrofa OX=9823 GN=RPL13 PE=3 SV=1	23	5	5	5	211	24.3	11.63	1.06829e+08
A0A4X1U8C7	Transmembrane protein 192 OS=Sus scrofa OX=9823 PE=3 SV=1	22	5	6	5	260	29.8	8.51	3.95309e+07
A0A5K1UZZ4	Annexin OS=Sus scrofa OX=9823 GN=ANXA11 PE=1 SV=1	11	6	6	5	516	55.2	6.46	1.69299e+07
A0A480MC79	ER membrane protein complex subunit 3 OS=Sus scrofa OX=9823 PE=3 SV=1	14	3	4	3	239	27.1	9.76	3.53149e+07
A0A287BKT5	Polypyrimidine tract binding protein 3 OS=Sus scrofa OX=9823 GN=PTBP3 PE=1 SV=2	8	4	5	2	520	56.3	9.2	5595849
F1SK31	Occludin OS=Sus scrofa OX=9823 GN=OCLN PE=3 SV=3	10	5	6	5	522	59.1	5.97	3.39913e+07
A0A4X1UUY9	Protein phosphatase 1 regulatory subunit OS=Sus scrofa OX=9823 PE=4 SV=1	14	3	3	3	285	31	8.44	4.25823e+06
Q8HZV3	Transferrin receptor protein 1 OS=Sus scrofa OX=9823 GN=TFRC PE=2 SV=1	6	4	4	4	768	86.1	6.3	5.7119e+06
A0A4X1UZH4	MHD domain-containing protein OS=Sus scrofa OX=9823 GN=AP1M1 PE=3 SV=1	9	4	5	4	421	48.3	7.06	1.98711e+07
A0A4X1UI10	Tim44 domain-containing protein OS=Sus scrofa OX=9823 PE=4 SV=1	23	6	6	6	312	36	9.36	2.4639e+07
A0A4X1U6G5	Junction plakoglobin OS=Sus scrofa OX=9823 GN=JUP PE=3 SV=1	7	4	4	4	752	82	7.08	5.01137e+06
A0A480V8V9	Thiopurine S-methyltransferase OS=Sus scrofa OX=9823 PE=3 SV=1	24	5	5	5	245	28.5	5.86	1.4201e+07
A0A5G2R4K8	Carbonyl reductase 4 OS=Sus scrofa OX=9823 GN=CBR4 PE=1 SV=1	18	3	3	3	224	23.9	9.95	5.60532e+06
A0A4X1W207	Lactamase_B domain-containing protein OS=Sus scrofa OX=9823 PE=4 SV=1	15	4	4	4	306	33	7.71	15860270
A0A4X1V2S2	Peptidase S1 domain-containing protein OS=Sus scrofa OX=9823 GN=LOC100302368 PE=4 SV=1	15	3	13	3	246	25.9	7.18	3088270786
A0A5S6GJG2	Serine/arginine-rich splicing factor 1 OS=Sus scrofa OX=9823 GN=SRSF1 PE=1 SV=1	20	5	5	5	236	26.9	10.29	2.09043e+07
A0A287A1Y1	Ig-like domain-containing protein OS=Sus scrofa OX=9823 GN=ZBTB22 PE=1 SV=2	11	3	4	3	450	48	6.8	4.13626e+07
A0A4X1UV93	Guanine nucleotide-binding protein G(s) subunit alpha OS=Sus scrofa OX=9823 GN=GNAS PE=3 SV=1	5	5	6	4	1004	107.3	5.11	1.66396e+07
A0A4X1UHA3	Uncharacterized protein OS=Sus scrofa OX=9823 GN=CXADR PE=4 SV=1	17	6	6	6	365	40.1	7.83	3.73564e+07
A0A287BAY9	Albumin OS=Sus scrofa OX=9823 GN=ALB PE=1 SV=2	7	4	6	4	659	75.7	7.36	2.19418e+07
A0A480ZI48	Integrin alpha-3 preproprotein OS=Sus scrofa OX=9823 PE=3 SV=1	5	4	4	4	1051	117.1	6.44	8.16803e+06
Q9GL64	Transcription factor A (Fragment) OS=Sus scrofa OX=9823 GN=Tfam PE=2 SV=1	38	6	6	6	149	17.9	9.32	2.08236e+07
A0A5G2QTK7	Proteasome subunit alpha type OS=Sus scrofa OX=9823 GN=PRORP PE=1 SV=1	13	4	4	1	250	27.9	7.25	7111142
A0A4X1TFT5	Beta-hexosaminidase OS=Sus scrofa OX=9823 PE=3 SV=1	10	5	5	5	516	59.1	6.01	14582176
F1ST63	FAST kinase domain-containing protein 4 OS=Sus scrofa OX=9823 GN=TBRG4 PE=4 SV=3	10	5	5	5	632	71.2	9.22	1.30543e+07
A0A5S6H780	CD70 antigen OS=Sus scrofa OX=9823 GN=CD70 PE=3 SV=1	24	3	4	3	198	22.3	9.1	9.98816e+06
F1SD82	Syntaxin 10 OS=Sus scrofa OX=9823 GN=STX10 PE=3 SV=3	10	3	3	2	353	38.2	5.82	10605599
A0A480ISP4	26S protease regulatory subunit 4 OS=Sus scrofa OX=9823 PE=3 SV=1	11	3	4	3	367	41.1	5.01	8.12756e+06
A0A4X1WA21	Thioredoxin domain-containing protein OS=Sus scrofa OX=9823 PE=3 SV=1	16	4	5	1	224	25.1	8.62	1.78668e+06
A0A287ADF4	Syntaxin 6 OS=Sus scrofa OX=9823 GN=STX6 PE=3 SV=1	13	4	4	3	306	34.4	5.58	3.32788e+07
F1RQR4	EH domain containing 1 OS=Sus scrofa OX=9823 GN=EHD1 PE=1 SV=3	7	4	4	4	564	63.6	7.25	1.26531e+07
A0A5G2RG41	Nucleoporin 54 OS=Sus scrofa OX=9823 GN=NUP54 PE=1 SV=1	8	3	3	3	541	59.3	6.81	2.24305e+06
A0A0B8RT78	Sodium/potassium-transporting ATPase subunit beta OS=Sus scrofa domesticus OX=9825 GN=ATP1B3 PE=3 SV=1	20	6	6	6	279	31.7	7.65	2.54354e+07
A0A287ARV1	Solute carrier family 39 member 10 OS=Sus scrofa OX=9823 GN=SLC39A10 PE=4 SV=1	5	4	4	4	837	94.7	6.79	5.13763e+06
A0A287B011	Zinc and ring finger 2 OS=Sus scrofa OX=9823 GN=ZNRF2 PE=4 SV=2	16	2	2	2	240	23.9	7.09	8.62312e+06
A0A5G2R6F6	Uncharacterized protein OS=Sus scrofa OX=9823 GN=GATD3A PE=1 SV=1	23	4	4	4	274	28.8	8.15	2.23972e+07
A0A4X1UBE5	Uncharacterized protein OS=Sus scrofa OX=9823 GN=CHMP6 PE=3 SV=1	8	3	4	3	418	45.7	10.46	4.13544e+07
A0A4X1UT51	Uncharacterized protein OS=Sus scrofa OX=9823 GN=RAB6A PE=4 SV=1	25	5	7	4	208	23.5	5.54	4.77277e+07
A0A5G2R9L2	Importin subunit alpha OS=Sus scrofa OX=9823 GN=KPNA4 PE=1 SV=1	6	3	4	1	509	56.6	5.17
Q29196	Tubulin alpha-1 chain (Fragment) OS=Sus scrofa OX=9823 PE=2 SV=1	34	3	3	1	119	13.1	5.2	878679
A0A4X1V2D0	Eukaryotic translation initiation factor 5A OS=Sus scrofa OX=9823 GN=EIF5A PE=3 SV=1	16	1	3	1	154	16.8	5.24	1.79493e+06
A0A4X1T7B8	55 kDa erythrocyte membrane protein OS=Sus scrofa OX=9823 GN=MPP1 PE=4 SV=1	11	4	4	4	466	51.9	6.92	11975324
O77735	Secretory carrier-associated membrane protein 1 OS=Sus scrofa OX=9823 GN=SCAMP1 PE=2 SV=1	10	2	3	2	338	37.9	7.42	41342627
F2Z5L7	Proteasome subunit alpha type OS=Sus scrofa OX=9823 GN=PSMA1 PE=1 SV=1	19	5	5	5	263	29.5	6.61	5.40624e+07
A0A4X1VD60	Serine/threonine-protein phosphatase 2A 55 kDa regulatory subunit B OS=Sus scrofa OX=9823 GN=PPP2R2A PE=3 SV=1	10	4	4	4	457	53	6.43	5.14789e+06
A0A4X1TSZ3	Uncharacterized protein OS=Sus scrofa OX=9823 GN=RAB10 PE=4 SV=1	20	4	6	2	200	22.5	8.38	2.07431e+06
A0A287B2X0	Copine 3 OS=Sus scrofa OX=9823 GN=CPNE3 PE=1 SV=1	9	4	4	4	571	64.2	6.15	8.59301e+06
A0A480SKP2	Cytosolic non-specific dipeptidase isoform X1 OS=Sus scrofa OX=9823 PE=3 SV=1	9	4	4	4	475	52.7	5.48	1.72721e+07
A0A4X1VCJ1	NIPSNAP domain-containing protein OS=Sus scrofa OX=9823 GN=NIPSNAP1 PE=3 SV=1	15	4	5	4	330	37.4	9.14	3.67664e+07
F1SRB9	STI1 domain-containing protein OS=Sus scrofa OX=9823 GN=ST13 PE=1 SV=2	12	4	4	4	374	41.9	5.44	1.74721e+07
A0A480Z5U5	RNA-splicing ligase RtcB homolog OS=Sus scrofa OX=9823 GN=RTCB PE=3 SV=1	11	4	4	4	494	53.8	7.37	8834181
A0A4X1VK08	Uncharacterized protein OS=Sus scrofa OX=9823 PE=4 SV=1	18	4	4	4	291	32.3	8.18	1.09939e+07
A0A480YDM6	FAST kinase domain-containing protein 2, mitochondrial OS=Sus scrofa OX=9823 PE=4 SV=1	5	3	4	3	689	78.2	8.68	4.50193e+06
A0A4X1UWC6	Phosphatidylinositol-4,5-bisphosphate 4-phosphatase OS=Sus scrofa OX=9823 PE=4 SV=1	16	3	3	2	266	29.3	9.32	3.06693e+07
A0A4X1TXQ7	Uncharacterized protein OS=Sus scrofa OX=9823 GN=CCZ1 PE=3 SV=1	11	4	4	4	482	55.6	5.92	1.06348e+07
A0A480QGG0	Hydroxymethylglutaryl-CoA lyase OS=Sus scrofa OX=9823 PE=3 SV=1	16	5	5	5	347	36.7	9.38	1.28384e+07
A0A4X1VFI7	ADP-ribosyl cyclase/cyclic ADP-ribose hydrolase OS=Sus scrofa OX=9823 PE=3 SV=1	16	4	4	4	289	32.1	6.3	2.23188e+07
A0A4X1TPH9	3-hydroxyisobutyrate dehydrogenase, mitochondrial OS=Sus scrofa OX=9823 PE=3 SV=1	13	3	3	3	337	35.5	7.81	1.12544e+07
A0A287BHM4	Apoptosis inhibitor 5 OS=Sus scrofa OX=9823 GN=API5 PE=1 SV=2	10	4	4	4	504	56.8	5.92	9.05542e+06
A0A4X1V3Q6	Uncharacterized protein OS=Sus scrofa OX=9823 GN=LRRC57 PE=4 SV=1	17	4	4	4	239	26.9	8.62	17800363
A0A4X1TT25	Uncharacterized protein OS=Sus scrofa OX=9823 PE=4 SV=1	3	3	3	3	1138	128.9	6.92	2.62661e+07
I3LJA8	Collagen type XVII alpha 1 chain OS=Sus scrofa OX=9823 GN=COL17A1 PE=4 SV=2	4	4	5	4	1497	149.9	8.88	12189763
A0A4X1VQM3	Clathrin light chain OS=Sus scrofa OX=9823 PE=3 SV=1	21	4	4	4	211	23.1	4.53	1.89587e+07
A0A4X1W814	GTP:AMP phosphotransferase AK3, mitochondrial OS=Sus scrofa OX=9823 GN=AK3 PE=3 SV=1	22	5	5	5	227	25.6	9.19	3.49885e+07
F2Z594	High mobility group protein 1 OS=Sus scrofa OX=9823 GN=HMGB1 PE=1 SV=3	17	3	5	3	220	25.3	9.95	3.43297e+07
Q29092	Endoplasmin OS=Sus scrofa OX=9823 GN=HSP90B1 PE=2 SV=3	7	4	4	3	804	92.4	4.83	10715601
A0A5G2QFS9	Elongation factor Ts, mitochondrial OS=Sus scrofa OX=9823 GN=TSFM PE=1 SV=1	15	5	5	5	383	41.8	8.82	13688460
A0A4X1T823	t-SNARE coiled-coil homology domain-containing protein OS=Sus scrofa OX=9823 GN=VTI1A PE=3 SV=1	18	4	6	4	217	25.2	6.4	2.74983e+07
A0A4X1SNM8	Eukaryotic translation initiation factor 3 subunit F OS=Sus scrofa OX=9823 GN=EIF3F PE=3 SV=1	15	4	4	4	422	42.6	6.11	1.01066e+07
A0A286ZWQ9	Uncharacterized protein OS=Sus scrofa OX=9823 GN=LOC100739365 PE=1 SV=1	19	4	4	3	235	27.4	8.87	1.40825e+07
Q6S4N2	Heat shock 70 kDa protein 1B OS=Sus scrofa OX=9823 GN=HSPA1B PE=2 SV=1	7	3	3	2	641	70.1	5.82	3.27491e+06
A0A5G2QV35	Pribosyltran_N domain-containing protein OS=Sus scrofa OX=9823 GN=PRPS1 PE=1 SV=1	12	3	3	1	285	31.4	6.86	1.53043e+06
A0A287B2N9	Fatty acid amide hydrolase OS=Sus scrofa OX=9823 GN=FAAH PE=1 SV=1	11	5	5	5	579	62.8	7.62	1.83083e+07
A0A287A0H1	Uridine phosphorylase OS=Sus scrofa OX=9823 GN=UPP1 PE=1 SV=1	11	3	3	3	410	44.2	8.78	6.76674e+06
A0A5G2QNX0	Uncharacterized protein OS=Sus scrofa OX=9823 GN=HSD17B11 PE=1 SV=1	17	4	4	4	256	28.4	9.35	1.59198e+07
A0A4X1TU46	Integrin_alpha2 domain-containing protein OS=Sus scrofa OX=9823 GN=ITGAV PE=3 SV=1	4	4	4	4	982	108.9	5.67	28974193
A0A5G2QLR8	2-oxoisovalerate dehydrogenase subunit alpha OS=Sus scrofa OX=9823 GN=TMEM91 PE=1 SV=1	10	4	4	4	481	54.4	6.29	1.49709e+07
A0A480SC31	26S proteasome regulatory subunit 8 isoform 1 OS=Sus scrofa OX=9823 PE=3 SV=1	9	3	3	3	424	47.5	8.76	4.21608e+06
A0A4X1UGF4	RNA helicase OS=Sus scrofa OX=9823 GN=DDX28 PE=4 SV=1	9	4	4	4	540	59.5	10.08	8.26561e+06
A0A480YVB6	RNA helicase OS=Sus scrofa OX=9823 PE=4 SV=1	9	5	6	1	508	57.6	5.99	4.33685e+07
A0A287ARP6	CYFIP related Rac1 interactor B OS=Sus scrofa OX=9823 GN=CYRIB PE=1 SV=1	12	3	3	3	324	36.8	6.46
A0A4X1VM94	Uncharacterized protein OS=Sus scrofa OX=9823 GN=PPIG PE=4 SV=1	7	4	4	4	401	47.2	9.95	1.178e+07
A0A4X1SLC3	Uncharacterized protein OS=Sus scrofa OX=9823 GN=LOC100517855 PE=3 SV=1	14	3	4	3	298	32.7	8.05	3.49191e+07
A0A4X1T6K8	Uncharacterized protein OS=Sus scrofa OX=9823 GN=RHOC PE=4 SV=1	12	2	3	2	202	22.8	6.11	23465458
A0A5G2QRP8	RAB33B, member RAS oncogene family OS=Sus scrofa OX=9823 GN=RAB33B PE=1 SV=1	23	4	6	3	216	24.3	7.18	1.90733e+07
A0A5G2QJ53	Cleavage and polyadenylation specificity factor subunit 5 OS=Sus scrofa OX=9823 GN=NUDT21 PE=1 SV=1	11	3	3	3	237	27.3	8.63	5.63789e+06
A0A4X1SE75	Uncharacterized protein OS=Sus scrofa OX=9823 GN=AUH PE=3 SV=1	13	4	4	4	338	35.8	9.54	1.22607e+07
A0A4X1SXS6	Inosine-5'-monophosphate dehydrogenase OS=Sus scrofa OX=9823 GN=IMPDH PE=3 SV=1	6	3	3	3	532	57.5	7.11	12325709
I3LRW3	TMEM189_B_dmain domain-containing protein OS=Sus scrofa OX=9823 GN=PEDS1 PE=3 SV=1	9	2	3	2	271	31.3	6.83	6.11616e+06
A0A4X1W787	39S ribosomal protein L46, mitochondrial OS=Sus scrofa OX=9823 GN=MRPL46 PE=3 SV=1	14	4	4	4	279	32.1	8.35	27787773
A0A481CYD6	Glucose-6-phosphate 1-dehydrogenase (Fragment) OS=Sus scrofa OX=9823 PE=3 SV=1	9	4	4	4	504	57.8	6.8	9.66231e+06
A0A4X1VZG6	Glucosylceramidase OS=Sus scrofa OX=9823 GN=GBA PE=3 SV=1	7	3	3	3	490	54.5	8.32	9.87113e+06
K7GSY7	FUS RNA binding protein OS=Sus scrofa OX=9823 GN=FUS PE=1 SV=2	7	4	4	4	518	52.6	9.36	1.91677e+07
A0A287BQ81	GST class-pi OS=Sus scrofa OX=9823 GN=LOC100739508 PE=1 SV=1	13	2	2	2	216	24.4	8.13	6.93025e+06
A0A4X1T7W2	Uncharacterized protein OS=Sus scrofa OX=9823 GN=RAB35 PE=4 SV=1	33	4	6	2	152	17.2	7.93	2.37188e+06
Q75QW1	Epithelial cell adhesion molecule OS=Sus scrofa OX=9823 GN=TACSTD1 PE=2 SV=1	12	3	3	3	314	34.8	6.06	18623155
A0A480LK91	Cysteine-S-conjugate beta-lyase 2 OS=Sus scrofa OX=9823 PE=4 SV=1	10	4	4	4	444	49.7	7.97	1.0713e+07
A0A4X1TVH0	Uncharacterized protein OS=Sus scrofa OX=9823 GN=ACAD10 PE=4 SV=1	4	3	3	3	872	97.5	8.47	1.13845e+07
A0A4X1SEN9	Uncharacterized protein OS=Sus scrofa OX=9823 GN=MRPS26 PE=3 SV=1	19	4	4	4	205	23.6	9.91	1.01857e+07
F1RY58	NADH:ubiquinone oxidoreductase complex assembly factor 6 OS=Sus scrofa OX=9823 GN=NDUFAF6 PE=1 SV=2	13	3	3	3	333	37.8	9.58	30027128
A0A4X1W296	Sepiapterin reductase OS=Sus scrofa OX=9823 GN=SPR PE=3 SV=1	21	3	3	3	265	28.5	8.66	3.40784e+06
F1SEN1	Annexin OS=Sus scrofa OX=9823 GN=ANXA8 PE=1 SV=2	13	5	5	5	327	36.7	5.33	2.60747e+07
A0A4X1SEE1	PlsC domain-containing protein OS=Sus scrofa OX=9823 GN=AGPAT2 PE=4 SV=1	13	3	3	3	246	27.4	9.16	1.18858e+07
A0A286ZZM8	Dehydrogenase/reductase 7B OS=Sus scrofa OX=9823 GN=DHRS7B PE=3 SV=1	11	3	3	3	326	35	9.72	4.37352e+06
A0A4X1WB38	Uncharacterized protein OS=Sus scrofa OX=9823 GN=CD63 PE=3 SV=1	7	2	4	2	303	32.9	8.15	4.08506e+07
A0A4X1UZR3	Uncharacterized protein OS=Sus scrofa OX=9823 GN=RAB8A PE=4 SV=1	18	4	6	1	207	23.7	9.07	8763377
A0A0B8RSL6	Methyltransferase like 7A OS=Sus scrofa domesticus OX=9825 GN=METTL7A PE=4 SV=1	17	4	4	4	244	28.2	8.29	5.90836e+07
A0A5G2QC48	RELT like 1 OS=Sus scrofa OX=9823 GN=RELL1 PE=3 SV=1	8	3	4	3	255	27.9	8.34	16416667
A0A4X1VM03	NADH dehydrogenase [ubiquinone] flavoprotein 2, mitochondrial OS=Sus scrofa OX=9823 GN=NDUFV2 PE=3 SV=1	15	2	2	2	225	25.1	8.13	7.09464e+06
A0A286ZZH7	Phosphatidylserine decarboxylase proenzyme, mitochondrial OS=Sus scrofa OX=9823 GN=PISD PE=3 SV=1	7	3	3	3	420	47.7	10.21	6.53326e+06
I3LBY0	Coatomer subunit delta OS=Sus scrofa OX=9823 GN=ARCN1 PE=1 SV=3	7	4	4	4	511	57.2	6.21	1.43376e+07
A0A5G2QSH7	Methylcrotonoyl-CoA carboxylase 2 OS=Sus scrofa OX=9823 GN=MCCC2 PE=1 SV=1	7	2	2	2	497	54.4	8.25	3.23609e+06
K9IVI1	Oxoglutarate dehydrogenase (succinyl-transferring) OS=Sus scrofa OX=9823 GN=OGDH PE=1 SV=1	5	5	5	5	1023	115.6	6.9	7.58847e+06
A0A4X1TXW1	Aminotran_1_2 domain-containing protein OS=Sus scrofa OX=9823 GN=GPT2 PE=4 SV=1	5	2	3	2	524	57.4	8.22	5.20013e+06
V9LLL5	Beta-1,4-glucuronyltransferase 1 OS=Sus scrofa OX=9823 PE=2 SV=1	10	4	4	4	415	47.1	6.84	1.43635e+07
A0A4X1T9V1	Cysteine desulfurase, mitochondrial OS=Sus scrofa OX=9823 GN=NFS1 PE=3 SV=1	12	4	4	4	406	44.5	7.37	1.33284e+07
A0A286ZMQ7	RAB12, member RAS oncogene family OS=Sus scrofa OX=9823 GN=RAB12 PE=4 SV=2	11	4	6	3	332	35.7	8.76	1.47112e+07
A0A4X1USK2	Uncharacterized protein OS=Sus scrofa OX=9823 GN=EEF1D PE=3 SV=1	11	2	2	2	314	34.3	5.15	3.26386e+06
A0A287AHX0	Calcium/calmodulin-dependent protein kinase OS=Sus scrofa OX=9823 GN=CAMK2D PE=3 SV=2	11	5	5	5	477	54	7.12	1.24956e+07
A0A4X1VT94	Uncharacterized protein OS=Sus scrofa OX=9823 GN=MRPS34 PE=4 SV=1	17	4	4	4	218	25.8	9.82	1.94224e+07
A0A4X1VBJ5	Uncharacterized protein OS=Sus scrofa OX=9823 GN=SLC25A12 PE=3 SV=1	5	3	3	1	677	74.7	8.27	10723746
A0A4X1U3I0	SpoU_sub_bind domain-containing protein OS=Sus scrofa OX=9823 PE=4 SV=1	10	4	4	4	420	46.3	9.51	7.78717e+06
F1S6Y3	FAM20B glycosaminoglycan xylosylkinase OS=Sus scrofa OX=9823 GN=FAM20B PE=3 SV=1	8	3	3	3	409	46.4	6.95	17160974
A0A287A7Q7	Eukaryotic translation initiation factor 5 OS=Sus scrofa OX=9823 GN=EIF5 PE=3 SV=1	9	3	3	3	430	49	5.58	4419745
A0A287AF82	Uncharacterized protein OS=Sus scrofa OX=9823 GN=MRPL1 PE=1 SV=1	11	3	3	3	304	34.3	9.04	41407184
A7E1S7	Ldh_1_N domain-containing protein (Fragment) OS=Sus scrofa OX=9823 PE=2 SV=1	18	3	4	2	195	21.3	6.68	5.74755e+06
A0A4X1U3M8	Mitochondrial fission factor OS=Sus scrofa OX=9823 GN=MFF PE=3 SV=1	16	2	3	2	237	27	6.62	2.09178e+07
F1SH10	Neutral cholesterol ester hydrolase 1 OS=Sus scrofa OX=9823 GN=NCEH1 PE=1 SV=3	8	3	3	3	376	42.2	7.58	1.2772e+07
F1RNA5	Dehydrogenase/reductase 13 OS=Sus scrofa OX=9823 GN=DHRS13 PE=4 SV=4	7	3	3	3	454	48.9	8.7	6.64167e+06
A0A286ZYY0	Methionine--tRNA ligase OS=Sus scrofa OX=9823 GN=MARS2 PE=3 SV=1	5	2	2	2	594	67	8.05	1.98705e+06
A0A287AQS7	Thioredoxin domain-containing protein OS=Sus scrofa OX=9823 GN=SCO2 PE=1 SV=1	10	2	2	2	264	29.6	9.07	4.89393e+06
A0A4X1VR77	Ras-related protein Rab OS=Sus scrofa OX=9823 PE=3 SV=1	13	3	3	3	304	33.2	9.92	5.43129e+06
K7GM40	Apolipoprotein A-I OS=Sus scrofa OX=9823 GN=APOA1 PE=3 SV=2	14	3	3	3	265	30.3	5.5	8647237
A0A4X1VKW2	Reticulon OS=Sus scrofa OX=9823 PE=4 SV=1	9	2	3	1	249	27.6	9.22	1.87615e+07
A0A4X1VSL0	RRM domain-containing protein OS=Sus scrofa OX=9823 GN=RBPMS PE=4 SV=1	12	2	2	2	248	26.9	8.41	2.28442e+06
A0A287BBD0	Solute carrier family 25 member 15 OS=Sus scrofa OX=9823 GN=SLC25A15 PE=3 SV=1	13	3	3	3	301	32.7	9.04	7.80101e+06
A0A286ZP69	RAB7A, member RAS oncogene family OS=Sus scrofa OX=9823 GN=RAB7A PE=1 SV=2	15	3	3	3	252	28.3	8.07	1.27596e+07
A0A4X1W101	SHC-transforming protein 1 OS=Sus scrofa OX=9823 PE=4 SV=1	5	2	2	2	583	62.7	6.44	2445980
A0A5G2RA17	Aldehyde dehydrogenase 6 family member A1 OS=Sus scrofa OX=9823 GN=ALDH6A1 PE=1 SV=1	9	4	4	4	516	56.4	7.64	35472271
A0A4X1T8Z6	Signal recognition particle 54 kDa protein OS=Sus scrofa OX=9823 GN=SRP54 PE=3 SV=1	8	4	4	4	455	50.3	8.94	28929662
A0A5G2QCP3	Nitrilase 1 OS=Sus scrofa OX=9823 GN=NIT1 PE=1 SV=1	11	3	3	3	288	31.8	8.25	5111353
A0A4X1UX26	Uncharacterized protein OS=Sus scrofa OX=9823 GN=LOC100521447 PE=3 SV=1	9	2	2	2	464	53.4	7.06	1.25776e+06
A0A4X1TY28	Uncharacterized protein OS=Sus scrofa OX=9823 GN=RAB43 PE=4 SV=1	17	3	5	2	210	23.1	5.3	5739451
A0A4X1U0Q7	RuvB-like helicase OS=Sus scrofa OX=9823 GN=RUVBL1 PE=3 SV=1	7	2	2	2	456	50.2	6.42	2.75742e+06
A0A5G2R332	FAA_hydrolase domain-containing protein OS=Sus scrofa OX=9823 GN=LOC100522130 PE=1 SV=1	16	3	3	3	290	31.9	6.99	6983919
A0A4X1WB62	NFU1 iron-sulfur cluster scaffold homolog, mitochondrial OS=Sus scrofa OX=9823 GN=NFU1 PE=3 SV=1	16	3	3	3	253	28.2	4.74	6.72413e+06
A0A4X1VWB4	AB hydrolase-1 domain-containing protein OS=Sus scrofa OX=9823 GN=MEST PE=4 SV=1	14	4	4	4	309	35.7	9.61	20382112
F1SGM1	Proteasome activator complex subunit 1 OS=Sus scrofa OX=9823 GN=PSME1 PE=3 SV=3	13	3	3	3	284	32.7	7.08	4.74469e+06
A0A4X1UWG5	Complex I intermediate-associated protein 30, mitochondrial OS=Sus scrofa OX=9823 GN=NDUFAF1 PE=3 SV=1	12	3	3	3	333	38	8.84	1.0805e+07
A0A5G2R1W6	Thioredoxin domain-containing protein 14 OS=Sus scrofa OX=9823 GN=TMX2 PE=1 SV=1	10	2	3	2	258	29.7	8.79	1.85096e+06
A0A4X1W5P3	Uncharacterized protein OS=Sus scrofa OX=9823 GN=LOC100621407 PE=3 SV=1	7	3	3	3	498	56.8	8.47	6.88733e+06
A0A480VX24	Vesicular integral-membrane protein VIP36 (Fragment) OS=Sus scrofa OX=9823 PE=4 SV=1	9	3	3	3	356	40	7.12	19574692
A0A4X1TI48	Nucleolin OS=Sus scrofa OX=9823 GN=NCL PE=4 SV=1	5	4	4	4	699	75.2	4.63	1.13167e+07
A0A480NVK0	Adenylosuccinate synthetase isozyme 2 OS=Sus scrofa OX=9823 GN=ADSS PE=3 SV=1	5	2	2	2	455	50.1	6.55	4.00941e+06
I3LCI2	Pyruvate dehydrogenase E1 component subunit alpha OS=Sus scrofa OX=9823 GN=PDHA1 PE=1 SV=2	6	2	3	2	376	41.7	8.41	7.05774e+06
A0A4X1UIK5	Serine/threonine-protein phosphatase 2A 65 kDa regulatory subunit A alpha isoform OS=Sus scrofa OX=9823 GN=PPP2R1A PE=4 SV=1	7	2	2	2	410	45.6	5.36	562617
A0A4X1UWZ6	Proteasome subunit beta OS=Sus scrofa OX=9823 GN=PSMA4 PE=3 SV=1	13	4	4	4	254	28.6	7.75	1.47683e+07
A0A480EHC1	Cytochrome b-c1 complex subunit Rieske, mitochondrial OS=Sus scrofa OX=9823 PE=3 SV=1	14	5	5	5	274	29.4	8.7	3.8228e+07
A0A287B8H1	Sorting nexin 27 OS=Sus scrofa OX=9823 GN=SNX27 PE=1 SV=1	5	2	2	2	511	57.5	6.16	3.48047e+06
F1RG66	Uncharacterized protein OS=Sus scrofa OX=9823 GN=PITPNB PE=1 SV=4	15	4	4	4	267	31.1	6.19	1.33725e+07
A0A4X1TXQ3	Uncharacterized protein OS=Sus scrofa OX=9823 GN=DNAJA2 PE=3 SV=1	7	3	3	3	412	45.7	6.48	6.64658e+06
A0A480PE19	Enoyl-CoA hydratase OS=Sus scrofa OX=9823 PE=3 SV=1	6	3	3	3	696	75.6	9.09	1467720
A0A5G2QC13	Transmembrane 4 L six family member 1 OS=Sus scrofa OX=9823 GN=TM4SF1 PE=1 SV=1	8	2	3	2	227	24.5	5.76	100383157
A0A5G2QSH2	Uncharacterized protein OS=Sus scrofa OX=9823 GN=HNRNPA0 PE=1 SV=1	8	2	3	1	302	30.6	9.31	1.48159e+06
A0A480JT72	RuvB-like helicase (Fragment) OS=Sus scrofa OX=9823 PE=3 SV=1	8	4	4	4	573	63.6	9.2	1.1661e+07
A0A5G2R837	Collectrin domain-containing protein OS=Sus scrofa OX=9823 GN=CLTRN PE=4 SV=1	12	2	3	2	238	26.9	6.34	4.88716e+06
A0A4X1VE34	Uncharacterized protein OS=Sus scrofa OX=9823 GN=LOC100739365 PE=3 SV=1	16	4	5	3	247	28.6	9.26	1.00342e+07
I3LJT0	IF rod domain-containing protein OS=Sus scrofa OX=9823 GN=LOC100525573 PE=1 SV=3	6	2	2	1	448	49.7	5.71	10357310
A0A287BF25	Transmembrane 9 superfamily member OS=Sus scrofa OX=9823 GN=TM9SF2 PE=1 SV=1	6	3	3	3	609	69.6	8.1	4.38695e+06
F1SHD6	Elongation factor 1-beta OS=Sus scrofa OX=9823 GN=EEF1B2 PE=1 SV=1	16	4	4	4	225	24.8	4.67	32274202
Q9GK24	Karyopherin alpha 2 (Fragment) OS=Sus scrofa OX=9823 GN=Kpna2 PE=2 SV=2	10	2	2	2	240	26.3	9.42	1.59216e+06
F8S329	Env protein OS=Sus scrofa OX=9823 PE=4 SV=1	4	2	2	2	657	73.1	8.46	4798560
A0A287B4P8	26S proteasome AAA-ATPase subunit RPT3 OS=Sus scrofa OX=9823 GN=PSMC4 PE=3 SV=1	11	4	5	4	418	47.3	5.21	9.71102e+06
A0A286ZIR0	AIG1-type G domain-containing protein OS=Sus scrofa OX=9823 GN=GIMAP1 PE=3 SV=1	10	2	2	2	311	34.4	7.68	2.75321e+06
A0A5G2R8X7	ERGIC and golgi 2 OS=Sus scrofa OX=9823 GN=ERGIC2 PE=1 SV=1	6	2	3	2	387	43.6	5.77	9.27799e+06
A0A5S6GB93	Membrane-associated progesterone receptor component 1 OS=Sus scrofa OX=9823 GN=PGRMC1 PE=1 SV=1	17	4	4	4	175	19.8	4.81	3.26752e+07
A0A4X1TWR8	H15 domain-containing protein OS=Sus scrofa OX=9823 GN=LOC100516295 PE=3 SV=1	21	4	4	4	214	22.5	10.71	4.39433e+07
A0A4X1UUE1	Uncharacterized protein OS=Sus scrofa OX=9823 GN=LAT2 PE=4 SV=1	13	2	2	2	209	23.2	4.69	1.71757e+07
A0A4X1UC72	Uncharacterized protein OS=Sus scrofa OX=9823 GN=EIF4E PE=3 SV=1	10	2	3	2	217	25.1	6.15	9.87975e+06
A0A4X1UT28	Uncharacterized protein OS=Sus scrofa OX=9823 GN=SPINT1 PE=4 SV=1	10	5	5	5	509	57.3	6.23	1.21634e+07
A0A4X1SSI7	Golgi apparatus protein 1 OS=Sus scrofa OX=9823 PE=4 SV=1	2	2	2	2	1194	136.1	6.95	4826530
A0A4X1VE52	Reticulon OS=Sus scrofa OX=9823 PE=4 SV=1	11	2	2	1	241	26.2	8.53	1.42256e+06
A0A4X1UDU6	Beta-galactosidase OS=Sus scrofa OX=9823 PE=3 SV=1	3	2	2	2	807	90.3	8.72	5.16159e+06
A0A4X1VMV0	ATP-dependent dihydroxyacetone kinase OS=Sus scrofa OX=9823 GN=TKFC PE=4 SV=1	7	4	4	4	578	59	7.49	2.56623e+06
A0A4X1UVY8	60 kDa poly(U)-binding-splicing factor OS=Sus scrofa OX=9823 GN=PUF60 PE=3 SV=1	5	3	3	3	586	62.8	5.38	5.68854e+06
A0A287BQI6	Basic leucine zipper and W2 domains 2 OS=Sus scrofa OX=9823 GN=BZW2 PE=1 SV=1	9	5	5	4	419	48.1	6.68	14539014
F1SVA2	Tubulointerstitial nephritis antigen like 1 OS=Sus scrofa OX=9823 GN=TINAGL1 PE=1 SV=3	5	3	3	3	500	55.6	7.3	6839453
A0A480SCD0	Proteasome subunit alpha type OS=Sus scrofa OX=9823 PE=3 SV=1	17	3	3	3	241	26.4	4.79	1.45444e+07
A0A287BDT7	Anthrax toxin receptor OS=Sus scrofa OX=9823 GN=ANTXR2 PE=1 SV=2	6	2	2	2	436	47.8	7.27	5875281
A0A4X1UZD0	Integrin_alpha2 domain-containing protein OS=Sus scrofa OX=9823 PE=3 SV=1	3	4	4	4	1036	115.7	7.36	5.6757e+07
A0A4X1UBV2	Phosphatidylinositol-4,5-bisphosphate 4-phosphatase OS=Sus scrofa OX=9823 GN=PIP4P2 PE=4 SV=1	8	2	2	1	257	28.1	8.6	3.17087e+06
A0A5G2QJQ6	COP9 signalosome subunit 7A OS=Sus scrofa OX=9823 GN=COPS7A PE=1 SV=1	9	2	2	2	275	30.3	8.22	2.79693e+06
F1SD70	Asparaginyl endopeptidase OS=Sus scrofa OX=9823 GN=LGMN PE=1 SV=4	6	3	3	3	438	49.7	6.57	9.37869e+06
A0A480M212	Syntaxin-5 isoform 1 OS=Sus scrofa OX=9823 PE=3 SV=1	7	1	1	1	355	39.5	9.17	1.99635e+06
A0A4X1W070	S-adenosylmethionine synthase OS=Sus scrofa OX=9823 PE=3 SV=1	6	2	2	2	413	45.6	6.76	7.95858e+06
A0A4X1VQD3	MHC_I-like_Ag-recog domain-containing protein OS=Sus scrofa OX=9823 GN=LOC100521647 PE=4 SV=1	6	2	2	1	403	44.2	6.27	19159380
A0A4X1W9L5	6-phosphogluconate dehydrogenase, decarboxylating OS=Sus scrofa OX=9823 GN=PGD PE=3 SV=1	6	2	2	2	483	53.2	7.11	3.66543e+06
A0A4X1TYN7	LRRcap domain-containing protein OS=Sus scrofa OX=9823 PE=4 SV=1	13	3	3	3	250	28.4	4.02	1.22243e+07
A0A4X1TZ97	ENTH domain-containing protein OS=Sus scrofa OX=9823 GN=CLINT1 PE=4 SV=1	4	2	2	2	625	68.2	6.42	4.05662e+06
A0A4X1U3W9	LRRcap domain-containing protein OS=Sus scrofa OX=9823 GN=SNRPA1 PE=3 SV=1	10	2	2	2	248	27.7	9.63	5.62957e+06
A0A4X1W3P2	Alpha-galactosidase OS=Sus scrofa OX=9823 PE=3 SV=1	5	2	2	2	436	49.5	6.54	4.33635e+06
A0A4X1VUJ4	ER membrane protein complex subunit 10 OS=Sus scrofa OX=9823 GN=EMC10 PE=3 SV=1	10	2	2	2	261	27.4	6.4	8.01389e+06
A0A4X1SIY5	Alpha-1,3/1,6-mannosyltransferase ALG2 OS=Sus scrofa OX=9823 PE=3 SV=1	8	4	4	4	416	47	6.54	1.05745e+07
A0A4X1T7Q2	Uncharacterized protein OS=Sus scrofa OX=9823 GN=ARFRP1 PE=4 SV=1	12	2	2	2	201	22.7	7.08	4.43064e+06
A0A5G2QIA8	39S ribosomal protein L28, mitochondrial OS=Sus scrofa OX=9823 GN=MRPL28 PE=1 SV=1	13	5	5	5	270	31.6	9.25	1.94301e+07
A0A287BFT5	Target of myb1 membrane trafficking protein OS=Sus scrofa OX=9823 GN=TOM1 PE=1 SV=2	8	3	3	3	470	51.3	4.83	4.89804e+06
A0A4X1V1U6	Asp-B-Hydro_N domain-containing protein OS=Sus scrofa OX=9823 GN=ASPH PE=4 SV=1	23	2	2	2	208	22.3	4.44	5.33261e+06
F1SE20	Plasminogen activator OS=Sus scrofa OX=9823 GN=PLAT PE=3 SV=2	5	2	2	2	561	63.4	7.93	2309687
A0A4X1TGK2	Glial fibrillary acidic protein OS=Sus scrofa OX=9823 GN=GFAP PE=3 SV=1	6	3	3	1	468	53.6	5.85	11703625
F1RT67	Golgi-resident adenosine 3',5'-bisphosphate 3'-phosphatase OS=Sus scrofa OX=9823 GN=BPNT2 PE=3 SV=1	7	3	3	3	359	38.6	6.62	8.43593e+06
A0A4X1VI16	Glycerol kinase OS=Sus scrofa OX=9823 GN=GK PE=3 SV=1	6	3	3	3	569	62.2	5.8	5458421
F1RKQ8	Cleavage and polyadenylation specific factor 7 OS=Sus scrofa OX=9823 GN=CPSF7 PE=1 SV=3	6	3	3	3	471	52.1	8	6.17823e+06
A0A480SUM8	Seryl-tRNA synthetase OS=Sus scrofa OX=9823 PE=3 SV=1	6	2	2	2	518	58.4	7.59	1.13052e+06
A0A5G2R118	Sorting nexin-17 OS=Sus scrofa OX=9823 GN=SNX17 PE=3 SV=1	11	5	5	5	469	52.7	7.77	3.80488e+07
A0A480LAY6	Carboxypeptidase OS=Sus scrofa OX=9823 PE=3 SV=1	8	4	4	4	495	55.7	6.2	13600421
I3LT56	CDC42 effector protein 1 OS=Sus scrofa OX=9823 GN=CDC42EP1 PE=3 SV=2	11	3	3	3	340	35.6	6.74	4161588
A0A5G2QBE1	CDP-diacylglycerol--glycerol-3-phosphate 3-phosphatidyltransferase OS=Sus scrofa OX=9823 GN=PGS1 PE=3 SV=1	6	2	3	2	421	47.9	7.02	4.73092e+06
A0A287AT07	Ubiquinone biosynthesis protein OS=Sus scrofa OX=9823 GN=COQ9 PE=1 SV=1	7	2	2	2	422	47	5.68	4.94499e+06
A0A4X1VQ22	FERM domain-containing protein OS=Sus scrofa OX=9823 GN=EZR PE=4 SV=1	5	4	4	4	585	69.3	6.02	9.37308e+06
A0A0B8S0A1	Caseinolytic mitochondrial matrix peptidase chaperone subunit OS=Sus scrofa domesticus OX=9825 GN=CLPX PE=4 SV=1	4	2	2	2	633	69.3	7.72	4.52488e+06
A0A287AI66	Glycylpeptide N-tetradecanoyltransferase OS=Sus scrofa OX=9823 GN=NMT1 PE=1 SV=1	6	2	3	2	467	53.6	9.06	4.61479e+06
A0A4X1TIY8	PX domain-containing protein OS=Sus scrofa OX=9823 GN=SNX8 PE=3 SV=1	6	3	3	3	573	63.5	8.06	6.63473e+06
F1RK12	Integral membrane protein 2 OS=Sus scrofa OX=9823 GN=ITM2B PE=3 SV=3	12	2	2	2	266	30.3	5.4	3.43233e+06
A0A287A143	Ribosomal_L2_C domain-containing protein OS=Sus scrofa OX=9823 GN=MRPL2 PE=4 SV=1	8	2	2	2	306	33.2	11.24	18919212
A0A4X1TUV5	U2 snRNP auxiliary factor large subunit OS=Sus scrofa OX=9823 GN=U2AF2 PE=3 SV=1	6	2	2	2	456	51.4	8.82	1.70232e+06
A0A4X1SXI8	Uncharacterized protein OS=Sus scrofa OX=9823 GN=SRSF7 PE=4 SV=1	13	3	3	3	226	26	11.78	1.96058e+07
A0A4X1U7L2	2',3'-cyclic-nucleotide 3'-phosphodiesterase OS=Sus scrofa OX=9823 GN=CNP PE=3 SV=1	6	3	3	3	420	47.2	8.95	7.65647e+06
A0A287AGR0	NSFL1 cofactor p47 OS=Sus scrofa OX=9823 GN=NSFL1C PE=1 SV=2	10	3	3	3	353	38.9	5.11	6.30298e+06
A0A287BET5	Aly/REF export factor OS=Sus scrofa OX=9823 GN=ALYREF PE=1 SV=1	4	1	2	1	256	26.9	11.15	9.2437e+06
A0A480L8I7	ATP-binding cassette sub-family B member 8, mitochondrial isoform X1 OS=Sus scrofa OX=9823 PE=4 SV=1	3	2	2	2	713	77	9.32	7.78874e+06
B2CZF5	Monocarboxylate transporter 1 OS=Sus scrofa OX=9823 GN=SMCT1 PE=2 SV=1	9	4	4	4	501	54.2	8.21	7.95298e+06
A0A4X1TVC6	Non-specific serine/threonine protein kinase OS=Sus scrofa OX=9823 GN=PAK2 PE=4 SV=1	7	3	3	3	511	56.6	5.55	7.18895e+06
A0A4X1UGN0	Uncharacterized protein OS=Sus scrofa OX=9823 GN=RAP1GDS1 PE=4 SV=1	4	2	2	2	607	66.2	5.3	4.97933e+06
A0A287A9K4	Staufen double-stranded RNA binding protein 1 OS=Sus scrofa OX=9823 GN=STAU1 PE=1 SV=1	8	4	4	4	496	55.1	9.54	6.24461e+06
A0A480JTK1	G-protein coupled receptor family C group 5 member C OS=Sus scrofa OX=9823 PE=4 SV=1	5	2	2	2	442	48.1	7.97	8.56725e+06
Q08094	Calponin-2 (Fragment) OS=Sus scrofa OX=9823 GN=CNN2 PE=2 SV=1	7	2	2	2	296	32	8.32	6.94925e+06
K7GT47	MFS domain-containing protein OS=Sus scrofa OX=9823 GN=SPNS1 PE=3 SV=2	6	3	3	3	476	51.3	7.75	5648361
Q767K8	28S ribosomal protein S18b, mitochondrial OS=Sus scrofa OX=9823 GN=MRPS18B PE=1 SV=1	8	2	2	2	258	29.2	9.17	11089052
F2Z5D4	Uncharacterized protein OS=Sus scrofa OX=9823 GN=SYNCRIP PE=1 SV=3	5	3	3	3	623	69.5	8.59	8.19342e+06
A0A4X1SM21	Dimethylaniline monooxygenase [N-oxide-forming] OS=Sus scrofa OX=9823 GN=FMO5 PE=3 SV=1	6	3	3	3	533	60.5	8.16	1.16244e+07
A0A4X1U993	Uncharacterized protein OS=Sus scrofa OX=9823 GN=RHOF PE=4 SV=1	10	2	2	2	211	23.6	8.65	6.09193e+06
Q29574	Histone H2B (Fragment) OS=Sus scrofa OX=9823 PE=2 SV=1	35	2	2	1	69	7.6	10.11
A0A286ZKH9	Syndecan binding protein OS=Sus scrofa OX=9823 GN=SDCBP PE=1 SV=2	11	2	2	2	298	32.4	7.49	3.80003e+06
A0A287A6N0	Polypeptide N-acetylgalactosaminyltransferase OS=Sus scrofa OX=9823 GN=GALNT2 PE=1 SV=2	5	3	3	3	552	62.5	8.07	8.84479e+06
A0A4X1UKU4	AB hydrolase-1 domain-containing protein OS=Sus scrofa OX=9823 GN=ABHD11 PE=4 SV=1	11	3	3	3	254	27.9	10.17	13872325
I3LSU1	Non-POU domain containing octamer binding OS=Sus scrofa OX=9823 GN=NONO PE=1 SV=2	6	4	4	4	543	62.4	9.35	25177061
A0A4X1SR11	CD44 antigen OS=Sus scrofa OX=9823 PE=4 SV=1	6	2	2	2	450	48.7	5.21	2.305e+06
A0A4X1T6X0	Vps5 domain-containing protein OS=Sus scrofa OX=9823 GN=SNX6 PE=4 SV=1	11	3	3	3	294	33.8	8.57	6.99794e+06
F1SI55	Basic leucine zipper and W2 domains 1 OS=Sus scrofa OX=9823 GN=BZW1 PE=1 SV=3	6	3	3	2	448	51	6.95	6.15594e+06
A0A287AG65	Homocysteine inducible ER protein with ubiquitin like domain 1 OS=Sus scrofa OX=9823 GN=HERPUD1 PE=4 SV=2	7	2	2	2	286	31.7	8.95	4.4788e+06
F1STI9	Endonuclease domain containing 1 OS=Sus scrofa OX=9823 GN=ENDOD1 PE=1 SV=1	6	3	3	3	500	54.6	6	2.61086e+06
A0A4X1T9S1	Uncharacterized protein OS=Sus scrofa OX=9823 GN=FAM177A1 PE=4 SV=1	9	2	2	2	255	28.4	5.12	1.61268e+06
A0A4X1U870	Uncharacterized protein OS=Sus scrofa OX=9823 GN=CRTAP PE=4 SV=1	7	3	3	3	358	41.6	5.99	7.25815e+06
A0A287AXE8	Calcium uptake protein 1, mitochondrial isoform 2 OS=Sus scrofa OX=9823 GN=MICU1 PE=4 SV=2	8	4	4	4	505	57.6	8.76	1.91014e+07
A0A4X1SQI8	Phosphate carrier protein, mitochondrial OS=Sus scrofa OX=9823 GN=SLC25A3 PE=3 SV=1	7	3	3	3	407	45	9.66	31439402
A0A4X1W6W0	Uncharacterized protein OS=Sus scrofa OX=9823 PE=3 SV=1	9	2	2	1	212	23.2	7.97	8.29277e+06
A0A287ASR0	Solute carrier family 25 member 10 OS=Sus scrofa OX=9823 GN=SLC25A10 PE=3 SV=2	13	4	4	4	286	31.2	9.42	2.95927e+07
A0A480JGU8	Aspartate aminotransferase OS=Sus scrofa OX=9823 PE=3 SV=1	6	2	2	2	417	46.1	9.16	5591519
A0A4X1VVS7	Matrin-type domain-containing protein OS=Sus scrofa OX=9823 GN=SF3A3 PE=3 SV=1	10	4	4	4	495	58.1	5.33	1.39647e+07
P00889	Citrate synthase, mitochondrial OS=Sus scrofa OX=9823 GN=CS PE=1 SV=2	6	3	3	3	464	51.6	8.06	3139259
A0A4X1SI53	Uncharacterized protein OS=Sus scrofa OX=9823 GN=HTRA1 PE=3 SV=1	4	2	2	2	481	51.2	7.68	3555066
A0A5G2RD35	ATPase H+ transporting accessory protein 1 OS=Sus scrofa OX=9823 GN=ATP6AP1 PE=3 SV=1	6	3	4	3	463	50.5	6.81	8.88722e+07
A0A4X1VQQ4	Uncharacterized protein OS=Sus scrofa OX=9823 GN=CRB3 PE=4 SV=1	21	2	2	2	120	12.4	10.37	4.77518e+06
F1SJQ4	DNA polymerase delta interacting protein 3 OS=Sus scrofa OX=9823 GN=POLDIP3 PE=1 SV=4	7	2	2	2	360	39.7	10.02	2.94539e+06
A0A5G2QFE2	UBX domain protein 4 OS=Sus scrofa OX=9823 GN=UBXN4 PE=1 SV=1	7	3	3	3	473	52.9	7.42	9.41747e+06
A0A4X1UDZ6	Uncharacterized protein OS=Sus scrofa OX=9823 GN=HS2ST1 PE=3 SV=1	8	2	2	2	356	41.8	8.81	7170342
A0A4X1UEZ9	SH2 domain-containing protein OS=Sus scrofa OX=9823 PE=4 SV=1	6	2	2	2	448	51.4	8.21	1.00398e+06
I3L8Q5	Peroxisomal trans-2-enoyl-CoA reductase OS=Sus scrofa OX=9823 GN=PECR PE=1 SV=2	8	1	1	1	303	32.3	8.32	1.33098e+06
A0A4X1UXI3	Calcium uniporter protein OS=Sus scrofa OX=9823 GN=MCUB PE=3 SV=1	12	3	3	3	335	38.9	9.16	5.16459e+06
A0A4X1UL20	Proteasome subunit alpha type OS=Sus scrofa OX=9823 GN=PSMA2 PE=3 SV=1	9	1	1	1	234	25.9	7.43	2.03123e+06
A0A480TC20	Tumor susceptibility gene 101 protein OS=Sus scrofa OX=9823 PE=3 SV=1	4	1	1	1	392	44.1	5.41	1565042
A0A4X1V7Y9	Endo/exonuclease/phosphatase domain-containing protein OS=Sus scrofa OX=9823 PE=3 SV=1	8	3	3	3	424	47.6	7.02	5.17125e+06
A0A4X1VC51	Succinate--CoA ligase [GDP-forming] subunit beta, mitochondrial OS=Sus scrofa OX=9823 GN=SUCLG2 PE=3 SV=1	4	1	1	1	402	43.4	7.15	3.35427e+06
F1SSV2	Calcineurin like EF-hand protein 1 OS=Sus scrofa OX=9823 GN=CHP1 PE=1 SV=3	10	2	3	2	195	22.5	5.1	6.09253e+06
A0A480JMC3	Caseinolytic peptidase B protein homolog isoform X2 OS=Sus scrofa OX=9823 PE=4 SV=1	3	2	2	2	674	74.9	8.43	4.156e+06
A0A4X1SLR7	Cytochrome P450 OS=Sus scrofa OX=9823 GN=LOC106510546 PE=3 SV=1	4	2	2	2	495	54.4	8.51	6.36983e+06
F1S1I0	Receptor-binding cancer antigen expressed on SiSo cells OS=Sus scrofa OX=9823 GN=EBAG9 PE=1 SV=2	16	3	3	3	230	26.4	6.3	1.90311e+06
Q29582	Pyruvate kinase (Fragment) OS=Sus scrofa OX=9823 PE=2 SV=1	22	2	3	1	108	11.9	6.79	1.56399e+06
A0A4X1VDL1	Uncharacterized protein OS=Sus scrofa OX=9823 GN=MAIP1 PE=4 SV=1	7	2	2	2	288	32.7	8.92	5.60058e+06
A0A480YQK9	Ubiquitinyl hydrolase 1 (Fragment) OS=Sus scrofa OX=9823 PE=3 SV=1	16	4	4	4	284	32.4	5.24	8.64837e+06
A0A4X1TZZ3	Transmembrane emp24 domain-containing protein 5 OS=Sus scrofa OX=9823 GN=TMED5 PE=3 SV=1	9	2	3	2	194	22	5.19	49153232
B5APU7	Arp2/3 complex 34 kDa subunit OS=Sus scrofa OX=9823 PE=2 SV=1	7	2	2	2	300	34.3	7.36	19260526
A0A4X1VYZ5	Glycosylated lysosomal membrane protein OS=Sus scrofa OX=9823 PE=3 SV=1	5	1	1	1	406	43.7	6.16	3.48616e+06
A0A5G2R2Y1	Proteasome subunit alpha type OS=Sus scrofa OX=9823 GN=PSMA3 PE=1 SV=1	9	2	2	2	233	26	5.2	9.68327e+06
A0A5G2R9E6	Importin subunit alpha OS=Sus scrofa OX=9823 GN=KPNA3 PE=1 SV=1	5	3	3	1	511	56.6	4.97	1.09786e+07
A0A4X1THA6	Uncharacterized protein OS=Sus scrofa OX=9823 GN=TSPAN13 PE=4 SV=1	10	2	2	1	204	22.3	8.62	5.09155e+06
A0A4X1W479	HGF/SF receptor OS=Sus scrofa OX=9823 GN=MET PE=4 SV=1	2	2	2	1	1317	147.4	7.14	1.46901e+06
A0A5G2R2X4	Notchless protein homolog 1 OS=Sus scrofa OX=9823 GN=NLE1 PE=1 SV=1	6	2	2	2	434	47.7	7.11	2.07907e+06
A0A4X1SPM3	Uncharacterized protein OS=Sus scrofa OX=9823 GN=LOC100622780 PE=3 SV=1	5	2	2	2	693	75.2	8.1	2.71368e+06
A0A5G2QR13	PDGFA associated protein 1 OS=Sus scrofa OX=9823 GN=PDAP1 PE=1 SV=1	17	2	2	2	179	20.3	6.65
F1SKF9	Dynactin subunit 2 OS=Sus scrofa OX=9823 GN=DCTN2 PE=1 SV=3	8	3	3	3	405	44.6	5.21	7.22709e+06
A0A4X1SQZ3	Apoptosis regulator Bcl-X OS=Sus scrofa OX=9823 GN=BCL2L1 PE=3 SV=1	11	2	2	2	175	19.4	4.97	12075032
A0A4X1SQ11	ABC1 domain-containing protein OS=Sus scrofa OX=9823 GN=COQ8B PE=3 SV=1	4	2	2	2	525	58.2	8.1	7.00096e+06
A0A4X1W777	Ribosome assembly factor mrt4 OS=Sus scrofa OX=9823 PE=3 SV=1	16	4	4	4	241	27.9	6.4	6.91597e+06
A0A4X1W8K4	Peroxin-14 OS=Sus scrofa OX=9823 PE=3 SV=1	5	2	2	2	375	40.9	5.01	6.76656e+06
F1RT27	Osteoclastogenesis associated transmembrane protein 1 OS=Sus scrofa OX=9823 GN=OSTM1 PE=1 SV=1	4	1	1	1	335	37.5	6.42	950479
P33198	Isocitrate dehydrogenase [NADP], mitochondrial (Fragment) OS=Sus scrofa OX=9823 GN=IDH2 PE=1 SV=1	5	2	2	2	421	47.5	8.54	3.69198e+06
F1SQL9	Peroxin-13 OS=Sus scrofa OX=9823 GN=PEX13 PE=3 SV=4	5	2	2	2	387	43.3	7.96	2272484
A0A481AL49	Mitochondrial 2-oxodicarboxylate carrier isoform 2 OS=Sus scrofa OX=9823 PE=3 SV=1	8	3	3	3	307	33.6	9.92	5.98264e+06
A0A287A5T0	Cell cycle control protein OS=Sus scrofa OX=9823 GN=TMEM30A PE=1 SV=2	8	2	2	2	359	40.4	8.46	3.05745e+06
A0A4X1WBK2	IF rod domain-containing protein OS=Sus scrofa OX=9823 GN=KRT18 PE=3 SV=1	6	3	5	1	423	47.4	5.38	294577265
A0A480PTT5	26S proteasome non-ATPase regulatory subunit 11 OS=Sus scrofa OX=9823 PE=4 SV=1	10	3	3	3	366	41	6.44	4.30288e+06
A0A5G2R4C4	Phosphoglycerate kinase OS=Sus scrofa OX=9823 GN=PGK1 PE=1 SV=1	4	1	1	1	398	42.4	7.33	1.66392e+06
A0A140UHW4	ICT1 OS=Sus scrofa OX=9823 GN=MRPL3 PE=1 SV=1	6	2	2	2	399	43.6	9.67	8.60511e+06
Q29368	ADP/ATP translocase (Fragment) OS=Sus scrofa OX=9823 PE=2 SV=1	26	2	5	1	68	7.3	9.77	207937537
A0A5G2R583	Parvin alpha OS=Sus scrofa OX=9823 GN=PARVA PE=1 SV=1	9	3	3	3	338	38.3	5.95	5.17633e+06
G3CKJ2	Glyceraldehyde-3-phosphate dehydrogenase (Fragment) OS=Sus scrofa OX=9823 GN=GAPDH PE=2 SV=1	8	2	2	1	275	29.5	9.23	10143841
A0A4X1UGK8	Transmembrane 9 superfamily member OS=Sus scrofa OX=9823 GN=TM9SF3 PE=3 SV=1	5	3	3	3	564	65	7.59	20454730
A0A4X1V0N3	D-aminoacyl-tRNA deacylase OS=Sus scrofa OX=9823 GN=DTD1 PE=3 SV=1	7	1	1	1	209	23.3	8.24	2822592
A0A4X1UM53	Uncharacterized protein OS=Sus scrofa OX=9823 GN=GGTA1P PE=3 SV=1	8	3	3	3	338	40	6.16	9.3089e+06
A0A4X1V8T4	H15 domain-containing protein OS=Sus scrofa OX=9823 GN=LOC100510904 PE=3 SV=1	9	2	2	2	194	20.9	10.9	72041294
A0A4X1UH04	Uncharacterized protein OS=Sus scrofa OX=9823 GN=PARD6B PE=3 SV=1	8	2	2	2	372	41.2	5.72	3587257
A0A480VJX3	Cytochrome P450 3A OS=Sus scrofa OX=9823 PE=3 SV=1	5	2	2	2	503	57.2	9.11	2.64225e+06
A0A5G2R0E8	Alpha-mannosidase OS=Sus scrofa OX=9823 GN=MAN2B1 PE=1 SV=1	2	2	2	2	1031	116.1	7.87	5.4163e+06
F1RSM2	Proteasome 26S subunit, non-ATPase 12 OS=Sus scrofa OX=9823 GN=PSMD12 PE=1 SV=2	5	2	2	2	436	50.7	7.65	6.23839e+06
A0A4X1TJ42	Ubiquinone biosynthesis monooxygenase COQ6, mitochondrial OS=Sus scrofa OX=9823 GN=COQ6 PE=3 SV=1	5	2	2	2	469	50.6	7.69	4.86775e+06
A0A480YQK3	Serine/threonine-protein kinase 16 isoform 1 OS=Sus scrofa OX=9823 PE=4 SV=1	7	2	2	2	291	33	6.46	4.39426e+06
A0A4X1SWU2	Ribosome maturation protein SBDS OS=Sus scrofa OX=9823 GN=SBDS PE=3 SV=1	11	2	2	2	250	28.7	8.62	3.3174e+06
A0A5G2QHX1	Glycoprotein-N-acetylgalactosamine 3-beta-galactosyltransferase 1 OS=Sus scrofa OX=9823 GN=C1GALT1 PE=3 SV=1	7	2	2	2	361	41.8	6.42	3.91311e+06
A0A4X1W7C0	Uncharacterized protein OS=Sus scrofa OX=9823 PE=4 SV=1	5	2	2	2	546	58.5	7.66	2.8451e+06
A0A4X1VGH2	Uncharacterized protein OS=Sus scrofa OX=9823 GN=MOBKL3 PE=4 SV=1	13	2	2	2	225	26	5.78	7.84914e+06
A0A287A452	Ribosomal protein L15 OS=Sus scrofa OX=9823 GN=RPL15 PE=1 SV=1	7	1	1	1	187	21.9	10.92	2.62572e+06
A0A287BPT5	Sulfurtransferase OS=Sus scrofa OX=9823 GN=TST PE=1 SV=2	7	2	2	2	350	39	7.81	3.37462e+06
A0A4X1T3R3	Uncharacterized protein OS=Sus scrofa OX=9823 GN=CCDC126 PE=4 SV=1	9	1	1	1	140	15.6	9.88	740651
A0A286ZIW5	2-hydroxyacyl-CoA lyase 2 OS=Sus scrofa OX=9823 GN=ILVBL PE=1 SV=2	3	2	2	2	649	69.8	8.66	3.68262e+06
A0A4X1SNZ1	Uncharacterized protein OS=Sus scrofa OX=9823 GN=COMTD1 PE=3 SV=1	6	1	1	1	262	28.7	8.02
A0A4X1UF08	Dynein light intermediate chain OS=Sus scrofa OX=9823 PE=3 SV=1	5	2	2	2	489	52.7	6.24	3.53536e+06
A0A4X1UQY6	Uncharacterized protein OS=Sus scrofa OX=9823 PE=3 SV=1	7	3	3	3	366	40.3	7.18	1.27375e+07
A0A287AD45	Hypoxanthine phosphoribosyltransferase OS=Sus scrofa OX=9823 GN=HPRT1 PE=1 SV=2	6	1	1	1	224	25.4	6.79	3.90227e+06
A0A5S8KLN1	Clusterin OS=Sus scrofa OX=9823 GN=CLU PE=3 SV=1	5	2	2	2	447	51.9	5.77	2.07698e+06
A0A4X1V7V7	Uncharacterized protein OS=Sus scrofa OX=9823 GN=MARCHF8 PE=4 SV=1	8	2	3	2	289	32.7	7.84	977357
A0A4X1T705	Uncharacterized protein OS=Sus scrofa OX=9823 GN=FAM98A PE=3 SV=1	4	1	1	1	312	34.5	8.19	2.97595e+06
A0A5G2R8D7	WD repeat domain 1 OS=Sus scrofa OX=9823 GN=WDR1 PE=4 SV=1	4	2	2	2	551	59.5	7.66	5.33826e+06
A0A2C9F345	U1 small nuclear ribonucleoprotein A OS=Sus scrofa OX=9823 GN=SNRPA PE=3 SV=1	9	3	3	3	281	31.2	9.83	21605918
A0A5G2RE59	M20_dimer domain-containing protein OS=Sus scrofa OX=9823 GN=LOC100519130 PE=1 SV=1	3	1	1	1	463	51.2	7.33	2.14929e+06
I3LBT8	Small nuclear ribonucleoprotein-associated protein OS=Sus scrofa OX=9823 GN=SNRPN PE=3 SV=3	9	3	3	3	250	26.1	10.7	1.99613e+07
A0A480ZC83	Cytochrome b-c1 complex subunit 2, mitochondrial OS=Sus scrofa OX=9823 PE=3 SV=1	4	1	1	1	456	48.5	8.88	1.01537e+06
A0A480JAD9	Integrin beta OS=Sus scrofa OX=9823 PE=3 SV=1	1	2	2	2	1711	190.9	6.3	973788
A0A4X1TJN2	Succinate dehydrogenase [ubiquinone] flavoprotein subunit, mitochondrial OS=Sus scrofa OX=9823 PE=3 SV=1	4	2	2	2	614	67.4	6.79	6.79807e+06
A0A4X1UAK8	Uncharacterized protein OS=Sus scrofa OX=9823 GN=TOLLIP PE=3 SV=1	7	2	2	2	300	33	6.37	3.4434e+06
K9IVQ6	Plectin (Fragment) OS=Sus scrofa OX=9823 GN=PLEC PE=2 SV=1	0	2	2	2	3567	402.7	5.68	5.49477e+06
A0A5G2R2K3	Beta-1,4-galactosyltransferase 4 OS=Sus scrofa OX=9823 GN=B4GALT4 PE=4 SV=1	4	1	1	1	303	35.4	8.92	2.29223e+06
A0A4X1VH53	GOLD domain-containing protein OS=Sus scrofa OX=9823 GN=TMED1 PE=3 SV=1	10	2	2	2	227	25.2	4.48	26844815
I3LQB2	Transmembrane protein 9 OS=Sus scrofa OX=9823 GN=TMEM9 PE=3 SV=3	8	3	3	3	264	29.3	7.65	27212162
A0A5G2R0R7	Maleylacetoacetate isomerase OS=Sus scrofa OX=9823 GN=GSTZ1 PE=1 SV=1	12	1	1	1	161	17.8	7.96	728356
A0A4X1TWG3	Brain protein I3 OS=Sus scrofa OX=9823 GN=BRI3 PE=3 SV=1	13	1	1	1	125	13.6	8.41
A0A4X1TTL9	Uncharacterized protein OS=Sus scrofa OX=9823 GN=YIF1A PE=3 SV=1	8	2	2	2	339	37.5	8.97	1.31809e+06
A0A480JX12	Integrin beta OS=Sus scrofa OX=9823 PE=3 SV=1	2	2	2	2	765	84.7	5.3	4714181
A0A480TCE5	Tubulin gamma chain OS=Sus scrofa OX=9823 PE=3 SV=1	4	2	2	2	451	51.2	6.14	4.74336e+06
A0A4X1VE86	Uncharacterized protein OS=Sus scrofa OX=9823 GN=LOC100624226 PE=4 SV=1	4	1	1	1	417	46.3	6.27	2.84563e+06
A0A287AGS1	Store-operated calcium entry-associated regulatory factor OS=Sus scrofa OX=9823 GN=SARAF PE=1 SV=1	5	1	1	1	336	36.8	8.15
A0A4X1STA2	Ubiquitin carboxyl-terminal hydrolase OS=Sus scrofa OX=9823 GN=USP30 PE=3 SV=1	3	1	1	1	517	58.5	8.35	2378678
K9IVK4	Solute carrier family 37 (Glucose-6-phosphate transporter), member 4 OS=Sus scrofa OX=9823 GN=SLC37A4 PE=2 SV=1	5	1	1	1	429	46.2	9.09	1.17373e+06
Q5K4G2	Lysosome-associated membrane glycoprotein 1 OS=Sus scrofa OX=9823 GN=LAMP-1 PE=2 SV=1	5	2	2	2	413	43.9	8.88	4613092
A0A4X1TD86	Endoplasmic reticulum resident protein 29 OS=Sus scrofa OX=9823 GN=ERP29 PE=4 SV=1	6	1	1	1	261	29.2	7.36	2.33749e+06
A0A0B8RVN5	5'-nucleotidase domain containing 2 OS=Sus scrofa domesticus OX=9825 GN=NT5DC2 PE=3 SV=1	4	2	2	2	486	57.1	7.05
A0A5G2QK65	Nucleoside-diphosphate kinase OS=Sus scrofa OX=9823 GN=AK2 PE=1 SV=1	14	2	2	2	192	21.2	6.23	14668640
A0A480KYL2	LEM domain-containing protein 2 isoform 1 OS=Sus scrofa OX=9823 PE=4 SV=1	4	2	2	2	491	55.5	9.31	3361289
Q9XT00	(3R)-3-hydroxyacyl-CoA dehydrogenase OS=Sus scrofa OX=9823 GN=HSD17B8 PE=3 SV=2	6	1	1	1	259	26.6	7.06	5336058
A0A481A772	Proteasome subunit beta OS=Sus scrofa OX=9823 PE=3 SV=1	7	2	2	2	261	28.8	6.55	1.17743e+07
B6EDQ0	Cytochrome c oxidase subunit 2 OS=Sus scrofa OX=9823 GN=COII PE=3 SV=1	10	3	3	3	230	26.3	4.89	194032018
A0A480YZU7	Pleiotropic regulator 1 OS=Sus scrofa OX=9823 PE=4 SV=1	5	2	2	2	513	56.7	9.17	820377
A0A4X1UJ55	Delta-1-pyrroline-5-carboxylate synthase OS=Sus scrofa OX=9823 GN=ALDH18A1 PE=3 SV=1	3	2	2	2	749	82.3	6.9	2.51908e+06
M3TYQ8	Glycerol-3-phosphate dehydrogenase OS=Sus scrofa OX=9823 GN=GPD2 PE=2 SV=1	3	2	2	2	727	80.7	6.99	1.91209e+06
A0A481AYP3	Syntaxin-2 isoform 4 OS=Sus scrofa OX=9823 PE=4 SV=1	7	2	3	2	235	27.3	5.48	6474269
A0A4X1US05	Pyrroline-5-carboxylate reductase OS=Sus scrofa OX=9823 GN=PYCR3 PE=3 SV=1	5	1	1	1	277	28.9	7.94	2.38439e+06
A0A4X1TAJ8	Uncharacterized protein OS=Sus scrofa OX=9823 PE=3 SV=1	3	1	1	1	447	51.6	7.56	1.5502e+06
A0A480EUM4	Desmoplakin isoform I OS=Sus scrofa OX=9823 PE=4 SV=1	1	3	3	3	2885	331.6	6.9	6.24666e+06
A0A5G2QY70	Ro60, Y RNA binding protein OS=Sus scrofa OX=9823 GN=RO60 PE=1 SV=1	2	1	1	1	518	58.3	7.65	3.63344e+06
A0A4X1TDD5	Uncharacterized protein OS=Sus scrofa OX=9823 GN=SLC49A4 PE=4 SV=1	3	1	1	1	440	47.7	8.7	4977766
F1RUP0	Enoyl-CoA hydratase domain containing 3 OS=Sus scrofa OX=9823 GN=ECHDC3 PE=1 SV=3	6	1	1	1	227	24.5	5.99	1.18316e+06
A0A4X1TAL5	Protein YIPF OS=Sus scrofa OX=9823 PE=3 SV=1	7	2	2	2	258	28.4	4.7	26398662
A0A480KUD3	Protein YIF1B isoform 5 OS=Sus scrofa OX=9823 PE=3 SV=1	4	1	1	1	312	34.2	9.14	3.35193e+06
A0A4X1U3R7	Glyoxalase domain-containing protein 4 OS=Sus scrofa OX=9823 PE=4 SV=1	5	1	1	1	277	30.9	5.55	1.84507e+06
A0A5G2QN78	Growth factor receptor bound protein 2 OS=Sus scrofa OX=9823 GN=GRB2 PE=1 SV=1	7	1	1	1	176	20.5	5.85	2138236
F1SFF4	RNA transcription, translation and transport factor protein OS=Sus scrofa OX=9823 GN=RTRAF PE=1 SV=1	10	2	2	2	244	28	6.65	2865644
A0A286ZK46	BCL2 interacting protein 3 OS=Sus scrofa OX=9823 GN=BNIP3 PE=1 SV=2	6	1	1	1	183	20.3	6.2	5465357
A0A480PW41	Putative histidine--tRNA ligase, mitochondrial isoform 1 OS=Sus scrofa OX=9823 PE=4 SV=1	6	3	3	3	439	48.8	7.93	1.17683e+07
A0A480ENI7	STAM binding protein OS=Sus scrofa OX=9823 GN=STAMBP PE=1 SV=1	6	3	3	3	494	55.3	6.39	5.91355e+06
A0A4X1UGC1	USE1-like protein OS=Sus scrofa OX=9823 GN=USE1 PE=3 SV=1	6	1	1	1	273	30.9	8.4	1.26342e+06
I3L893	Rab GDP dissociation inhibitor OS=Sus scrofa OX=9823 GN=GDI1 PE=1 SV=2	7	2	2	1	425	48.1	5.4	2.59204e+06
A0A287A6N5	Protein kinase domain-containing protein OS=Sus scrofa OX=9823 GN=CDK1 PE=1 SV=1	7	2	2	2	276	31.5	8.31	4.20571e+06
A0A4X1T8R9	26S proteasome non-ATPase regulatory subunit 8 OS=Sus scrofa OX=9823 GN=PSMD8 PE=3 SV=1	5	2	2	2	351	39.7	9.83	5029791
Q0QEV2	Ribosomal protein L18 (Fragment) OS=Sus scrofa OX=9823 GN=RPL18 PE=2 SV=1	8	1	1	1	166	18.9	11.78	1.34528e+06
A0A4X1U483	Uncharacterized protein OS=Sus scrofa OX=9823 GN=LRRFIP2 PE=3 SV=1	2	1	1	1	714	81.1	6.83	1.69137e+06
A0A4X1SHT1	Flavodoxin_2 domain-containing protein OS=Sus scrofa OX=9823 GN=NQO1 PE=3 SV=1	7	2	2	2	274	30.9	8.9	5.15768e+07
A0A4X1SDY1	Pyr_redox_2 domain-containing protein OS=Sus scrofa OX=9823 GN=SQOR PE=4 SV=1	5	2	2	2	394	43.3	9.41	8.01565e+06
F1SU59	Annexin OS=Sus scrofa OX=9823 GN=ANXA7 PE=1 SV=4	4	2	2	2	463	49.8	6.34	7.48545e+06
A0A4X1SHS6	Uncharacterized protein OS=Sus scrofa OX=9823 GN=VPS45 PE=3 SV=1	2	1	1	1	570	65	8.24	263313
F1RHM8	RAN binding protein 1 OS=Sus scrofa OX=9823 GN=RANBP1 PE=1 SV=2	9	2	2	2	206	23.8	5.07	8.04515e+06
A0A5G2RG24	TMEM9 domain family member B OS=Sus scrofa OX=9823 GN=TMEM9B PE=1 SV=1	7	2	2	2	257	28.9	8.68	6.54365e+06
A0A4X1VDD2	Glutamyl-tRNA(Gln) amidotransferase subunit A, mitochondrial OS=Sus scrofa OX=9823 GN=QRSL1 PE=3 SV=1	2	1	1	1	526	57.3	5.92	2.96439e+06
A0A4X1T1U0	SURF1-like protein OS=Sus scrofa OX=9823 PE=3 SV=1	8	2	2	2	297	33.2	10.02	6.59154e+06
Q29578	44k ATPase of 70k heat-shock cognate protein (Fragment) OS=Sus scrofa OX=9823 PE=2 SV=1	19	2	2	1	139	15.6	7.36	2.15368e+06
I3LHI3	Phospholipid scramblase OS=Sus scrofa OX=9823 GN=PLSCR3 PE=1 SV=1	11	3	3	3	297	31.8	6.51	6.12083e+06
A0A4X1TB13	Uncharacterized protein OS=Sus scrofa OX=9823 GN=MGAT1 PE=3 SV=1	2	1	1	1	447	51.6	8.78	6.37524e+06
F1S8W1	Cytochrome c oxidase assembly homolog COX15 OS=Sus scrofa OX=9823 GN=COX15 PE=1 SV=4	3	1	1	1	408	45.6	9.63	1.70777e+06
A0A287AFC3	ELAV-like protein OS=Sus scrofa OX=9823 GN=ELAVL1 PE=1 SV=1	4	1	1	1	303	33.5	8.24	6661684
A0A5G2QCY7	DSBA domain-containing protein OS=Sus scrofa OX=9823 GN=GSTK1 PE=1 SV=1	10	2	2	2	243	27.9	9.14	669740
A0A4X1V502	Hsp90 chaperone protein kinase-targeting subunit OS=Sus scrofa OX=9823 GN=CDC37 PE=3 SV=1	4	1	1	1	380	44.5	5.07	2.18275e+06
A0A480P2S5	Antithrombin-III OS=Sus scrofa OX=9823 PE=3 SV=1	4	2	2	2	463	52.4	6.58	1.16531e+07
A0A5G2QBZ0	DR1 associated protein 1 OS=Sus scrofa OX=9823 GN=DRAP1 PE=1 SV=1	6	1	1	1	198	21.4	4.79	2.45727e+06
A0A4X1SW39	Sodium/potassium-transporting ATPase subunit alpha OS=Sus scrofa OX=9823 GN=ATP1A1 PE=3 SV=1	2	2	2	2	1018	112.3	5.68	3.71912e+06
A0A4X1SQK8	N-acetylglucosaminylphosphatidylinositol deacetylase OS=Sus scrofa OX=9823 GN=PIGL PE=3 SV=1	6	2	2	2	370	40.3	9.41	2.42238e+06
A0A481AXT1	Chloride channel CLIC-like protein 1 OS=Sus scrofa OX=9823 PE=3 SV=1	4	2	2	2	587	66.2	5.66	4.86866e+06
A0A4X1VKE4	Uncharacterized protein OS=Sus scrofa OX=9823 GN=TMEM179B PE=4 SV=1	8	2	2	2	218	23.7	7.97	3.34093e+06
A0A5G2RLP2	Galectin-3-binding protein OS=Sus scrofa OX=9823 GN=LGALS3BP PE=4 SV=1	3	1	1	1	551	60.9	5.11	1.39031e+06
A0A4X1SI41	Uncharacterized protein OS=Sus scrofa OX=9823 PE=3 SV=1	3	1	1	1	422	44.4	8.54	1.75694e+06
F1RG35	STIP1 homology and U-box containing protein 1 OS=Sus scrofa OX=9823 GN=STUB1 PE=1 SV=3	7	2	2	2	284	32.7	6.15	1.64842e+06
A0A288CG47	26S proteasome non-ATPase regulatory subunit 4 OS=Sus scrofa OX=9823 GN=PSMD4 PE=1 SV=1	5	1	1	1	380	41.1	4.81	4.12411e+06
A0A4X1ULS8	Uncharacterized protein OS=Sus scrofa OX=9823 GN=RAC2 PE=4 SV=1	7	1	1	1	148	16.8	8.06	2.58609e+06
A0A480S6L0	Extended synaptotagmin-1 isoform 2 OS=Sus scrofa OX=9823 PE=3 SV=1	1	1	1	1	1074	119.9	5.68	3.47789e+06
A0A480W661	Complex I-49kD OS=Sus scrofa OX=9823 PE=3 SV=1	4	2	2	2	418	47.8	7.3	7.52439e+06
A0A5G2QAZ5	SAP domain containing ribonucleoprotein OS=Sus scrofa OX=9823 GN=SARNP PE=1 SV=1	5	1	1	1	195	21.9	5.31	2.65635e+06
A0A286ZJR9	Arrestin domain containing 1 OS=Sus scrofa OX=9823 GN=ARRDC1 PE=3 SV=2	3	1	1	1	433	45.9	6.71	1.13967e+06
F1RF36	Adhesion G protein-coupled receptor G1 OS=Sus scrofa OX=9823 GN=ADGRG1 PE=3 SV=4	3	2	2	2	639	71.6	9.17	2.70259e+06
A0A4X1SGY5	FERM domain-containing protein OS=Sus scrofa OX=9823 GN=EPB41L5 PE=4 SV=1	2	1	1	1	720	80.1	6.64	1.927e+06
I3LNS9	Alpha-L-fucosidase OS=Sus scrofa OX=9823 GN=FUCA1 PE=1 SV=2	2	1	1	1	467	54	6.64	5134565
A0A4X1WBX8	EF-hand domain-containing protein OS=Sus scrofa OX=9823 GN=EFCAB14 PE=4 SV=1	3	1	1	1	416	45.9	6.48	864474
A0A4X1V4J6	Uncharacterized protein OS=Sus scrofa OX=9823 GN=ACTL6A PE=3 SV=1	2	1	1	1	429	47.4	5.6	2.70503e+06
A0A5G2Q9Z0	Inositol-1-monophosphatase OS=Sus scrofa OX=9823 GN=IMPA1 PE=3 SV=1	4	1	1	1	269	29.4	5.02	1.27283e+06
A0A4X1VR49	MHC_I-like_Ag-recog domain-containing protein OS=Sus scrofa OX=9823 GN=LOC100521647 PE=4 SV=1	9	2	2	1	199	21.9	5.34	5.47572e+06
A0A4X1VNN0	Flap endonuclease 1 OS=Sus scrofa OX=9823 GN=FEN1 PE=3 SV=1	6	2	2	2	380	42.4	8.62	2.88846e+06
A0A4X1SZ37	Uncharacterized protein OS=Sus scrofa OX=9823 GN=SLC25A20 PE=3 SV=1	6	2	2	2	301	32.8	9.52	2.84297e+07
F1SCZ6	2,3-bisphosphoglycerate 3-phosphatase OS=Sus scrofa OX=9823 GN=MINPP1 PE=1 SV=3	4	2	2	2	485	55	8.1	4.7475e+06
A0A4X1T6W7	Uncharacterized protein OS=Sus scrofa OX=9823 GN=RABL3 PE=4 SV=1	5	1	1	1	236	26.4	7.11	6405261
A0A5G2R104	Uncharacterized protein OS=Sus scrofa OX=9823 GN=ALG1 PE=4 SV=1	3	1	1	1	455	51.3	7.88	1.4781e+06
A0A4X1W2Q9	N-acetylglucosamine-6-sulfatase OS=Sus scrofa OX=9823 GN=GNS PE=3 SV=1	2	1	1	1	535	59.9	7.71	4.16444e+06
A0A286ZRL1	ATP-dependent Clp protease proteolytic subunit OS=Sus scrofa OX=9823 GN=CLPP PE=1 SV=1	7	1	1	1	273	29.8	8.28	3249229
F1SHE8	Ribosome biogenesis protein WDR12 OS=Sus scrofa OX=9823 GN=WDR12 PE=1 SV=1	4	2	2	2	423	47.6	5.8	2.40093e+06
F1SK58	Heat shock 70 kDa protein 13 OS=Sus scrofa OX=9823 GN=HSPA13 PE=1 SV=2	4	2	2	2	464	51.5	5.9	8.79309e+06
A0A5G2QTF6	Pre-mRNA-processing factor 19 OS=Sus scrofa OX=9823 GN=PRPF19 PE=1 SV=1	8	2	2	2	477	52.6	6.98	3.31767e+06
A0A4X1VQQ8	t-SNARE coiled-coil homology domain-containing protein OS=Sus scrofa OX=9823 GN=STX11 PE=3 SV=1	6	2	2	2	312	36.4	6.18	3.32479e+06
A0A4X1SST9	MIF4G domain-containing protein OS=Sus scrofa OX=9823 GN=C16H5orf34 PE=4 SV=1	2	1	1	1	388	44.3	4.41	1.05657e+06
A0A4X1VJP9	Uncharacterized protein OS=Sus scrofa OX=9823 PE=3 SV=1	2	2	2	2	938	104.6	6.11	2.42531e+06
A0A480Y3P5	Integrin alpha-2 OS=Sus scrofa OX=9823 PE=3 SV=1	1	1	1	1	1179	129.3	5.31	1.40347e+06
A0A4X1UYH7	RRM domain-containing protein OS=Sus scrofa OX=9823 GN=HNRNPC PE=3 SV=1	4	1	1	1	317	34.9	5.08
A0A4X1U2S3	Uncharacterized protein OS=Sus scrofa OX=9823 GN=MPP6 PE=3 SV=1	4	2	2	2	540	61.1	6.18	5.05548e+06
A0A481AHR6	Glutathione reductase OS=Sus scrofa OX=9823 PE=3 SV=1	3	1	1	1	479	51.7	7.96	7.49084e+06
A0A287AJ46	Bifunctional epoxide hydrolase 2 OS=Sus scrofa OX=9823 GN=EPHX2 PE=1 SV=2	4	1	1	1	523	59	6.42	1.90407e+06
A0A4X1V6B6	Uncharacterized protein OS=Sus scrofa OX=9823 GN=TRNT1 PE=3 SV=1	5	2	2	2	429	49.4	7.75	1702375
A0A5G2QTJ8	Importin subunit alpha OS=Sus scrofa OX=9823 GN=KPNA1 PE=1 SV=1	2	1	1	1	531	59.4	4.97	2604284
A0A4X1TWE4	Uncharacterized protein OS=Sus scrofa OX=9823 GN=RCN2 PE=4 SV=1	5	1	1	1	317	36.7	4.36	4.13104e+06
A0A287AU52	Nephronectin OS=Sus scrofa OX=9823 GN=NPNT PE=3 SV=2	2	2	2	2	817	89.2	8.95	2.02076e+06
A0A5G2QL72	Solute carrier family 25 member 32 OS=Sus scrofa OX=9823 GN=SLC25A32 PE=1 SV=1	4	1	1	1	315	35.3	9.52	2.86288e+06
A0A480J3H0	Signal sequence receptor subunit alpha OS=Sus scrofa OX=9823 PE=3 SV=1	6	2	2	2	293	33	4.6	25596579
F1SSG3	Coronin OS=Sus scrofa OX=9823 GN=CORO2A PE=1 SV=2	2	1	1	1	483	54.5	7.85	1.16509e+06
J9JIM2	Glutathione hydrolase 1 proenzyme OS=Sus scrofa OX=9823 GN=GGT1 PE=3 SV=2	2	1	1	1	554	59.8	7.15	4501122
A0A4X1T2B5	Serine/threonine-protein phosphatase OS=Sus scrofa OX=9823 PE=3 SV=1	2	1	1	1	528	59.5	6.39	2.42551e+06
A0A287BC08	ST3 beta-galactoside alpha-2,3-sialyltransferase 4 OS=Sus scrofa OX=9823 GN=ST3GAL4 PE=3 SV=1	3	1	1	1	368	42.2	9.19	1.73372e+06
Q06AA5	Tetraspanin-9 OS=Sus scrofa OX=9823 GN=TSPAN9 PE=2 SV=1	6	1	1	1	239	26.8	7.44	1.3634e+06
A0A480KRM3	Protein TFG isoform X1 OS=Sus scrofa OX=9823 PE=4 SV=1	4	1	1	1	259	28.4	4.91	5.18358e+06
A0A4X1SQP5	GDP-Man:Man(3)GlcNAc(2)-PP-Dol alpha-1,2-mannosyltransferase OS=Sus scrofa OX=9823 PE=3 SV=1	3	2	2	2	492	55.2	8.37	6123415
A0A4X1UYZ9	CYCLIN domain-containing protein OS=Sus scrofa OX=9823 GN=CCNYL1 PE=3 SV=1	4	2	2	2	363	41.1	5.95	9.7889e+06
A0A4X1T458	Uncharacterized protein OS=Sus scrofa OX=9823 GN=C3H16orf58 PE=3 SV=1	2	1	1	1	465	51	7.9	1.23599e+06
A0A4X1SLS1	SPRY domain-containing protein 7 OS=Sus scrofa OX=9823 GN=SPRYD7 PE=4 SV=1	5	1	1	1	196	21.6	6.7	1.75236e+06
A0A5G2QZD0	Uncharacterized protein OS=Sus scrofa OX=9823 GN=PABPN1 PE=1 SV=1	6	2	2	2	323	36	7.84	2.38587e+06
E7BXW8	Mitochondrial poly(A) RNA polymerase OS=Sus scrofa OX=9823 PE=2 SV=1	4	2	2	2	581	64.9	8.82	586118
A0A5G2R5C7	SH3 domain containing GRB2 like, endophilin B2 OS=Sus scrofa OX=9823 GN=SH3GLB2 PE=1 SV=1	3	1	1	1	394	43.8	5.82	2.18553e+06
A0A4X1SU91	Macro domain-containing protein OS=Sus scrofa OX=9823 PE=3 SV=1	2	1	1	1	497	56.2	6.13	1.66507e+06
F1SE73	DnaJ homolog subfamily A member 1 isoform 1 OS=Sus scrofa OX=9823 GN=DNAJA1 PE=1 SV=1	3	1	1	1	397	44.8	7.08	1.65501e+06
F1RTY7	Heat shock 70 kDa protein 14 OS=Sus scrofa OX=9823 GN=HSPA14 PE=1 SV=3	2	1	1	1	477	51.7	6.23	1.00017e+06
A0A5G2QBW4	N-alpha-acetyltransferase 10, NatA catalytic subunit OS=Sus scrofa OX=9823 GN=NAA10 PE=1 SV=1	5	1	1	1	232	26	6.54	1309928
A0A4X1U2N5	Uncharacterized protein OS=Sus scrofa OX=9823 GN=RHOB PE=4 SV=1	6	1	1	1	196	22	5.12	3.39852e+06
F1RSC3	Carboxypeptidase OS=Sus scrofa OX=9823 GN=SCPEP1 PE=1 SV=3	4	2	2	2	456	51.2	5.62	7.80774e+06
F2Z5D8	SMU1 DNA replication regulator and spliceosomal factor OS=Sus scrofa OX=9823 GN=SMU1 PE=1 SV=2	2	1	1	1	511	57.3	7.03	1.2371e+06
A0A4X1W781	MICOS complex subunit MIC60 OS=Sus scrofa OX=9823 GN=IMMT PE=3 SV=1	1	1	1	1	746	82.6	6.61	1.6848e+06
Q8WNQ7	N-acetylgalactosamine-6-sulfatase OS=Sus scrofa OX=9823 GN=GALNS PE=2 SV=1	3	2	2	2	522	57.7	6.83	2.75645e+07
A0A287B4J2	Adenosylhomocysteinase OS=Sus scrofa OX=9823 GN=AHCY PE=3 SV=1	2	1	1	1	481	52.6	6.65	3.33281e+06
A0A4X1VUQ8	mRNA cap guanine-N7 methyltransferase OS=Sus scrofa OX=9823 GN=RNMT PE=3 SV=1	2	1	1	1	474	54.6	6.11	3.17407e+06
A0A5G2RBZ9	Wnt ligand secretion mediator OS=Sus scrofa OX=9823 GN=WLS PE=3 SV=1	3	2	2	2	540	62.4	7.75	6.47835e+06
A0A287ATT9	PTTG1 interacting protein OS=Sus scrofa OX=9823 GN=PTTG1IP PE=4 SV=1	8	2	2	2	176	19.9	8.46	10645165
A0A5G2QE94	Immunoglobulin superfamily containing leucine rich repeat OS=Sus scrofa OX=9823 GN=ISLR PE=1 SV=1	6	2	2	2	434	46.5	5.5	79509991
A0A5G2QTI8	Prostacyclin synthase OS=Sus scrofa OX=9823 GN=PTGIS PE=1 SV=1	2	1	1	1	485	55.1	7.39
A0A4X1UWD2	PseudoU_synth_2 domain-containing protein OS=Sus scrofa OX=9823 PE=4 SV=1	3	1	1	1	351	38.2	9.63	2.10276e+06
A0A4X1VLD6	Uncharacterized protein OS=Sus scrofa OX=9823 PE=3 SV=1	2	1	1	1	448	47.7	9.41
A0A480EBW7	Choline dehydrogenase OS=Sus scrofa OX=9823 PE=3 SV=1	2	1	1	1	594	65.5	8.12	1.82607e+06
A0A480THI7	BUB3-interacting and GLEBS motif-containing protein ZNF207 isoform b OS=Sus scrofa OX=9823 PE=4 SV=1	3	1	1	1	388	41.9	7.84	2.90648e+06
A0A287BLH5	DEAD box protein 5 OS=Sus scrofa OX=9823 GN=DDX5 PE=3 SV=2	2	1	1	1	617	69.4	9.11	2.77872e+06
P0C267	Coiled-coil domain-containing protein 127 OS=Sus scrofa OX=9823 GN=CCDC127 PE=2 SV=1	4	1	1	1	258	30.3	9.36	1.77373e+06
A0A4X1TF61	Uncharacterized protein OS=Sus scrofa OX=9823 GN=PDIA5 PE=4 SV=1	2	1	1	1	554	63.1	8.43
I3LAB4	ATP synthase mitochondrial F1 complex assembly factor 2 OS=Sus scrofa OX=9823 GN=ATPAF2 PE=3 SV=2	6	1	1	1	289	32.7	8.16	3534420
A0A480WFQ2	Peptidylprolyl isomerase OS=Sus scrofa OX=9823 PE=4 SV=1	3	2	2	2	461	52	6.16	2.73638e+06
A0A4X1U5F3	Microsomal prostaglandin E synthase 2 OS=Sus scrofa OX=9823 PE=3 SV=1	3	1	1	1	372	41.8	9.32	6582485
Q0GIK5	Presenilin (Fragment) OS=Sus scrofa OX=9823 GN=PSEN1 PE=3 SV=1	7	1	1	1	135	15.3	6	2.78852e+06
A0A8A0RQF1	Ancient ubiquitous protein 1 OS=Sus scrofa OX=9823 PE=2 SV=1	6	1	1	1	231	25.8	9.74	1.6265e+06
A0A4X1SLI9	PPR_long domain-containing protein OS=Sus scrofa OX=9823 PE=4 SV=1	1	2	2	2	1369	155.9	6.48	2.48583e+06
A0A4X1UG85	DNA polymerase delta subunit 2 OS=Sus scrofa OX=9823 GN=POLD2 PE=3 SV=1	3	1	1	1	471	51.4	5.58
A0A4X1TGD6	Uncharacterized protein OS=Sus scrofa OX=9823 PE=3 SV=1	16	1	1	1	100	11.5	6.79
A0A4X1VYE4	60S ribosomal protein L13a OS=Sus scrofa OX=9823 GN=RPL13A PE=3 SV=1	5	1	1	1	204	23.7	11.09	1.88222e+06
F1SES4	Uncharacterized protein OS=Sus scrofa OX=9823 GN=FRG1 PE=3 SV=2	5	1	1	1	257	29	8.48	939646
A0A5G2QHW0	Essential for reactive oxygen species protein OS=Sus scrofa OX=9823 GN=CYBC1 PE=1 SV=1	6	1	1	1	180	19.9	7.58
A0A4X1TAB1	Saposin-B-Val OS=Sus scrofa OX=9823 GN=PSAP PE=4 SV=1	2	1	1	1	525	58.3	5	2.03316e+06
A0A5G2R090	Uncharacterized protein OS=Sus scrofa OX=9823 GN=TUBA8 PE=4 SV=1	4	1	1	1	250	27.6	5.45	1.11037e+06
A0A5G2QA99	Uncharacterized protein OS=Sus scrofa OX=9823 GN=RAP1B PE=1 SV=1	8	1	1	1	137	15.3	8.13	4831057
A0A480PPD4	Eukaryotic translation initiation factor 4H OS=Sus scrofa OX=9823 GN=EIF4H PE=1 SV=1	7	2	2	2	228	25.2	8.1	1.29069e+07
A0A5G2RAY2	Peptide-O-fucosyltransferase OS=Sus scrofa OX=9823 GN=POFUT2 PE=1 SV=1	2	1	1	1	414	46.9	7.3	1.24319e+06
A0A4X1VQB1	Protein-L-isoaspartate(D-aspartate) O-methyltransferase OS=Sus scrofa OX=9823 GN=PCMT1 PE=3 SV=1	7	1	1	1	259	28.8	7.78	1.22507e+06
A0A480R0W5	Asparagine--tRNA ligase OS=Sus scrofa OX=9823 PE=3 SV=1	2	1	1	1	453	51	6.98	2337047
A0A480DNV8	UV excision repair protein RAD23 OS=Sus scrofa OX=9823 PE=3 SV=1	7	1	1	1	408	43.1	4.84
A0A4X1T6F9	Prenylcys_lyase domain-containing protein OS=Sus scrofa OX=9823 PE=3 SV=1	2	2	2	2	637	70	9.77	5.67136e+06
A0A480MGN2	Septin-9 isoform c OS=Sus scrofa OX=9823 PE=3 SV=1	3	1	1	1	397	45	8.78
A0A4X1SDH0	PDZ domain-containing protein OS=Sus scrofa OX=9823 GN=PDLIM7 PE=4 SV=1	5	1	1	1	222	24.4	9.61	2.08998e+06
A0A4X1UIQ4	Uncharacterized protein OS=Sus scrofa OX=9823 GN=CHMP2B PE=3 SV=1	6	1	1	1	172	19.1	6.24	2.52698e+06
A0A4X1TZ39	Carboxypeptidase Q OS=Sus scrofa OX=9823 PE=4 SV=1	2	1	1	1	457	50.5	6.02	4.1154e+06
A0A480TW29	Serine/arginine-rich splicing factor 2 (Fragment) OS=Sus scrofa OX=9823 PE=3 SV=1	9	2	2	2	211	24.4	11.97	5.26895e+06
F1SIC5	Neuroplastin OS=Sus scrofa OX=9823 GN=NPTN PE=1 SV=4	3	1	1	1	394	44	8.54	2.94188e+06
A0A4X1SPL2	Intraflagellar transport protein 57 homolog OS=Sus scrofa OX=9823 PE=3 SV=1	2	1	1	1	429	48.8	5.01	936722
A0A4X1U4H3	Protein phosphatase OS=Sus scrofa OX=9823 GN=PPTC7 PE=3 SV=1	4	1	1	1	307	32.9	5.19	816436
I3LH72	Ectonucleoside triphosphate diphosphohydrolase 6 OS=Sus scrofa OX=9823 GN=ENTPD6 PE=3 SV=3	3	1	1	1	473	51.7	8.48	1.98145e+06
A0A481AVW3	Citramalyl-CoA lyase, mitochondrial isoform X1 OS=Sus scrofa OX=9823 PE=4 SV=1	6	2	2	2	341	37.5	8.88	1.22077e+06
A0A287BMD4	DNA-directed RNA polymerase II subunit E OS=Sus scrofa OX=9823 GN=POLR2E PE=3 SV=2	5	1	1	1	183	21.4	7.39	1.08398e+06
A0A480V6I4	Proteasome activator complex subunit 2 OS=Sus scrofa OX=9823 PE=3 SV=1	6	1	1	1	239	27.3	5.73	6265468
A0A480IUI3	CDK5 regulatory subunit-associated protein 3 OS=Sus scrofa OX=9823 PE=3 SV=1	2	1	1	1	486	54.2	4.78	875261
Q29245	Clathrin coat assembly protein AP50 (Fragment) OS=Sus scrofa OX=9823 PE=2 SV=1	16	2	2	1	94	10.8	10.2	20325894
A0A480LQF4	CD81 antigen isoform 1 (Fragment) OS=Sus scrofa OX=9823 PE=3 SV=1	7	1	1	1	324	34.5	8.51	1.72683e+06
A0A4X1TRJ9	Secretory carrier-associated membrane protein OS=Sus scrofa OX=9823 GN=SCAMP2 PE=3 SV=1	3	1	1	1	328	36.7	5.43	3.45699e+06
A0A4X1V325	Uncharacterized protein OS=Sus scrofa OX=9823 PE=4 SV=1	0	1	1	1	4032	441.2	5.05	620700
A0A5G2R214	Gamma-interferon-inducible-lysosomal thiol reductase OS=Sus scrofa OX=9823 GN=IFI30 PE=3 SV=1	3	1	1	1	446	48.4	9.25	1.66141e+06
A0A4X1T7N0	Casein kinase I isoform alpha OS=Sus scrofa OX=9823 GN=CSNK1A1 PE=3 SV=1	3	1	1	1	359	41.4	9.61	1.53617e+06
F2Z5L5	Histone H2A OS=Sus scrofa OX=9823 GN=H2AC20 PE=1 SV=1	7	1	1	1	129	14	10.9	4879481
A0A4X1TZ83	Uncharacterized protein OS=Sus scrofa OX=9823 PE=4 SV=1	2	1	1	1	598	60.3	9.44	2431570
I3LPB8	Spermidine synthase OS=Sus scrofa OX=9823 GN=SRM PE=1 SV=2	5	2	2	2	323	36.3	6.67	5.57429e+06
A0A0B8RSW6	ATP:glycerol 3-phosphotransferase 5 OS=Sus scrofa domesticus OX=9825 GN=GK5 PE=3 SV=1	3	1	1	1	533	59.3	6.65
A0A287BCT2	Uncharacterized protein OS=Sus scrofa OX=9823 GN=ACOT4 PE=1 SV=1	2	1	1	1	507	55.1	8.32	4.56477e+06
I3L926	V-set and immunoglobulin domain containing 8 OS=Sus scrofa OX=9823 GN=VSIG8 PE=1 SV=3	3	1	1	1	373	40.4	7.61	8669435
A0A4X1T0T8	Uncharacterized protein OS=Sus scrofa OX=9823 GN=TIMMDC1 PE=4 SV=1	3	1	1	1	283	31.7	9.33	1.02684e+06
A8U4R4	Transketolase OS=Sus scrofa OX=9823 GN=tkt PE=2 SV=1	2	1	1	1	623	67.8	7.49	1288777
A0A480YYY0	Acyl-coenzyme A thioesterase 8 (Fragment) OS=Sus scrofa OX=9823 PE=3 SV=1	3	1	1	1	295	33.5	7.23	1.84245e+06
A0A4X1SD92	Uncharacterized protein OS=Sus scrofa OX=9823 PE=3 SV=1	4	2	2	2	497	54.8	6.2	4.32576e+06
A0A4X1W3B5	Urokinase plasminogen activator surface receptor OS=Sus scrofa OX=9823 PE=4 SV=1	5	1	1	1	279	30.5	7.66	3047750
L7WHH9	MHC class I antigen OS=Sus scrofa OX=9823 GN=SLA-1 PE=2 SV=1	4	1	1	1	361	40.1	5.45
A0A286ZSD7	Stomatin like 2 OS=Sus scrofa OX=9823 GN=STOML2 PE=1 SV=1	4	1	1	1	356	38.6	7.94
A0A480TAV6	Protein FAM3C OS=Sus scrofa OX=9823 GN=FAM3C PE=1 SV=1	4	1	1	1	227	24.8	8.5	1.68501e+06
A0A287AZV2	Centrosomal protein 55 OS=Sus scrofa OX=9823 GN=CEP55 PE=4 SV=1	2	1	1	1	480	55.9	8.09	24857184
K9IVH4	Carboxypeptidase M OS=Sus scrofa OX=9823 GN=CPM PE=2 SV=1	3	2	2	1	443	50.6	7.01	1.31293e+06
F1SDE3	Centromere protein V OS=Sus scrofa OX=9823 GN=CENPV PE=1 SV=2	5	1	1	1	259	28.1	9.89
A0A287AYH9	Palmitoyl-protein hydrolase 1 OS=Sus scrofa OX=9823 GN=PPT1 PE=1 SV=2	6	1	1	1	305	34.1	6.34	904002
A0A287AUX5	Zinc finger AN1-type containing 2B OS=Sus scrofa OX=9823 GN=ZFAND2B PE=4 SV=1	2	1	1	1	304	32.8	7.36	546790
F1RJJ0	Uncharacterized protein OS=Sus scrofa OX=9823 GN=SRSF9 PE=1 SV=1	5	1	1	1	221	25.6	8.65	1.27372e+06
A0A480V551	Squalene synthase OS=Sus scrofa OX=9823 PE=3 SV=1	2	1	1	1	480	54.1	7.25	1.36144e+06
A0A4X1TZX2	GYF domain-containing protein OS=Sus scrofa OX=9823 PE=4 SV=1	3	1	1	1	385	42	4.44	1.30317e+06
A0A480SMD8	Alpha-2-macroglobulin isoform a OS=Sus scrofa OX=9823 PE=3 SV=1	1	1	1	1	1478	163.8	6.07	4607627
A0A287B213	Alanine--glyoxylate aminotransferase 2 OS=Sus scrofa OX=9823 GN=AGXT2 PE=1 SV=2	2	1	1	1	496	54.8	8.38
A0A4X1UB73	Uncharacterized protein OS=Sus scrofa OX=9823 GN=MAP1S PE=4 SV=1	1	1	1	1	1029	109	6.8
A0A4X1V3G7	AB hydrolase-1 domain-containing protein OS=Sus scrofa OX=9823 GN=LIPA PE=4 SV=1	3	1	1	1	355	40.3	8.34	1891519
A0A4X1VPM2	40S ribosomal protein S9 OS=Sus scrofa OX=9823 GN=RPS9 PE=3 SV=1	6	1	1	1	154	18.4	10.92	2.98353e+06
A0A4X1UVM7	DFDF domain-containing protein OS=Sus scrofa OX=9823 GN=LSM14B PE=3 SV=1	1	1	1	1	696	74.1	11.12	4.67729e+06
A0A4X1T9K5	Uncharacterized protein OS=Sus scrofa OX=9823 PE=3 SV=1	2	1	1	1	474	51.6	7.53
A0A1C9J6F0	MHC class I antigen OS=Sus scrofa OX=9823 GN=SLA-2 PE=2 SV=1	4	1	1	1	364	40.6	5.6
A0A4X1SZJ9	Peptidylprolyl isomerase OS=Sus scrofa OX=9823 GN=FKBP5 PE=4 SV=1	6	2	2	2	465	52.2	5.69	3.36209e+06
A0A481D7K6	4F2 cell-surface antigen heavy chain isoform b OS=Sus scrofa OX=9823 PE=4 SV=1	2	1	1	1	531	57.8	5.33	9567058
A0A4X1W957	Uncharacterized protein OS=Sus scrofa OX=9823 PE=3 SV=1	2	1	1	1	368	41.4	10.51	10167492
A0A5G2QBZ4	Inorganic diphosphatase OS=Sus scrofa OX=9823 GN=PPA2 PE=1 SV=1	2	1	1	1	338	38.3	6.98	4.73113e+06
P20303	Solute carrier family 2, facilitated glucose transporter member 1 OS=Sus scrofa OX=9823 GN=SLC2A1 PE=2 SV=2	2	1	1	1	492	54	8.57	3.20517e+06
R4JU57	LSM14A mRNA processing body assembly factor OS=Sus scrofa OX=9823 GN=LSM14A PE=2 SV=1	2	1	1	1	463	50.6	9.51	1903421
A0A4X1SG68	Tetraspanin OS=Sus scrofa OX=9823 GN=TSPAN14 PE=3 SV=1	4	1	1	1	253	28.8	6.19	3.24071e+06
A0A287AIZ9	Actin binding LIM protein 1 OS=Sus scrofa OX=9823 GN=ABLIM1 PE=1 SV=2	2	1	1	1	701	78.6	8.25	1.12777e+06
A0A4X1TF19	Heme oxygenase OS=Sus scrofa OX=9823 PE=3 SV=1	4	1	1	1	288	33	8.24	827189
A0A4X1US41	Thioredoxin-disulfide reductase OS=Sus scrofa OX=9823 PE=3 SV=1	3	1	1	1	489	52.9	7.34	907215
P62802	Histone H4 OS=Sus scrofa OX=9823 PE=1 SV=2	8	1	1	1	103	11.4	11.36	8.3449e+06
A0A480VQW2	5'(3')-deoxyribonucleotidase, cytosolic type isoform 1 OS=Sus scrofa OX=9823 PE=4 SV=1	4	1	1	1	224	25.8	6.07	992330
A0A5G2QRV6	Basal cell adhesion molecule OS=Sus scrofa OX=9823 GN=BCAM PE=1 SV=1	2	1	1	1	622	67.2	5.66
I3L9N5	26S proteasome non-ATPase regulatory subunit 5 OS=Sus scrofa OX=9823 GN=PSMD5 PE=1 SV=3	2	1	1	1	485	54.1	5.39	2497500
A0A4X1V9Q4	Thymocyte nuclear protein 1 OS=Sus scrofa OX=9823 GN=THYN1 PE=4 SV=1	3	1	1	1	227	26.1	9.06	1.65808e+06
A0A4X1UJ76	Paired domain-containing protein OS=Sus scrofa OX=9823 PE=4 SV=1	2	1	1	1	495	52.6	8.69	1666142
F1RLS6	RAB36, member RAS oncogene family OS=Sus scrofa OX=9823 GN=RAB36 PE=4 SV=2	3	1	1	1	265	29.5	7.28	1.32367e+06
D5FGE4	Alpha-galactosidase OS=Sus scrofa OX=9823 PE=2 SV=1	4	1	1	1	433	49	7.88	3130120
A0A5G2RDY2	BTB domain-containing protein OS=Sus scrofa OX=9823 GN=LOC100512181 PE=4 SV=1	4	1	1	1	241	27.1	7.71
A0A287ADG1	Drebrin like OS=Sus scrofa OX=9823 GN=DBNL PE=1 SV=1	3	1	1	1	387	43.4	5.35	37715764
A0A4X1U6K8	Coatomer subunit epsilon OS=Sus scrofa OX=9823 GN=COPE PE=3 SV=1	7	1	1	1	319	35.2	5.66	1938596
A0A287ALL0	Platelet activating factor acetylhydrolase 1b catalytic subunit 2 OS=Sus scrofa OX=9823 GN=PAFAH1B2 PE=1 SV=1	4	1	1	1	229	25.6	5.92
A0A4X1W1I4	Amino acid transporter OS=Sus scrofa OX=9823 GN=SLC1A5 PE=3 SV=1	3	1	1	1	530	55.2	5.12
A0A5G2Q958	Cleavage and polyadenylation-specific factor 3-like protein OS=Sus scrofa OX=9823 GN=INTS11 PE=1 SV=1	1	1	1	1	671	74.6	8.57	1.10822e+06
A0A4X1WAZ2	Prolyl-tRNA synthetase OS=Sus scrofa OX=9823 GN=PARS2 PE=4 SV=1	2	1	1	1	505	55.9	8.57	3197552
A0A4X1T133	Uncharacterized protein OS=Sus scrofa OX=9823 PE=4 SV=1	6	1	1	1	456	50.5	7.5
A0A4X1U217	Palmitoyltransferase OS=Sus scrofa OX=9823 GN=ZDHHC20 PE=3 SV=1	5	1	1	1	365	41.9	7.69	526800
A0A4X1UE05	Uncharacterized protein OS=Sus scrofa OX=9823 PE=4 SV=1	1	1	1	1	2473	270.4	4.78	4.89799e+06
A0A287AKY1	cAMP-dependent protein kinase type I-alpha regulatory subunit OS=Sus scrofa OX=9823 GN=PRKAR1A PE=3 SV=1	4	1	1	1	380	42.9	5.35
Q95N04	Acetyltransferase component of pyruvate dehydrogenase complex OS=Sus scrofa OX=9823 PE=2 SV=1	1	1	1	1	647	69	7.97	2.72301e+06
A0A5G2Q8G2	FAD dependent oxidoreductase domain containing 1 OS=Sus scrofa OX=9823 GN=FOXRED1 PE=4 SV=1	2	1	1	1	475	52.5	5.83	5.07711e+06
A0A480J4Z4	DnaJ homolog subfamily C member 11 OS=Sus scrofa OX=9823 PE=4 SV=1	1	1	1	1	534	60.4	8.7	3.09729e+06
A0A287A8G9	Homeostatic iron regulator OS=Sus scrofa OX=9823 GN=HFE PE=3 SV=2	4	1	1	1	391	44.5	7.5
A0A4X1UU74	rRNA adenine N(6)-methyltransferase OS=Sus scrofa OX=9823 GN=DIMT1 PE=3 SV=1	2	1	1	1	313	35.3	10.02	656551
A0A4X1SXZ5	Uncharacterized protein OS=Sus scrofa OX=9823 GN=TM4SF4 PE=3 SV=1	7	1	1	1	203	21.6	6
A0A5G2RIL9	Proteasome activator complex subunit 3 OS=Sus scrofa OX=9823 GN=PSME3 PE=1 SV=1	3	1	1	1	265	30.9	6.81	5655395
A0A4X1UFT1	DNA primase large subunit OS=Sus scrofa OX=9823 GN=PRIM2 PE=3 SV=1	2	1	1	1	483	55.8	8
F1S1J3	Membrane palmitoylated protein 2 OS=Sus scrofa OX=9823 GN=MPP2 PE=1 SV=3	2	1	1	1	541	60.4	6.37
A0A287A103	Chromosome 13 C3orf62 homolog OS=Sus scrofa OX=9823 GN=C13H3orf62 PE=4 SV=2	3	1	1	1	255	28.8	5.17	2.66279e+06
A0A4X1W9T4	DJ-1_PfpI domain-containing protein OS=Sus scrofa OX=9823 GN=PARK7 PE=4 SV=1	4	1	1	1	169	17.9	7.87	2.00007e+06
A5GFQ0	60S ribosomal protein L7-like 1 OS=Sus scrofa OX=9823 GN=RPL7L1 PE=3 SV=1	4	1	1	1	247	28.7	10.68	1.41768e+06
A0MWC5	Monocyte differentiation antigen CD14 OS=Sus scrofa OX=9823 GN=CD14 PE=2 SV=1	2	1	1	1	373	39.8	6.16	1.23407e+06
A9GYW6	Carboxylic ester hydrolase (Fragment) OS=Sus scrofa OX=9823 GN=APLE PE=2 SV=1	5	2	2	2	548	59.9	6.15	2223573
I3LF31	tRNA (adenine(58)-N(1))-methyltransferase OS=Sus scrofa OX=9823 GN=TRMT61B PE=4 SV=2	2	1	1	1	492	55.3	8.43	1.75871e+06
A0A4X1UQK5	Ubiquitin-like domain-containing protein OS=Sus scrofa OX=9823 PE=4 SV=1	4	1	1	1	328	35.1	6.43	1.88902e+06
A0A287BKF8	Beta-hexosaminidase OS=Sus scrofa OX=9823 GN=HEXB PE=3 SV=1	2	1	1	1	509	58.6	7.27	1.92528e+06
A0A480HA88	Prolow-density lipoprotein receptor-related protein 1 OS=Sus scrofa OX=9823 PE=3 SV=1	0	2	2	2	4409	489	5.44	5.23357e+06
A0A481DBT9	U3 small nucleolar RNA-associated protein 15 homolog OS=Sus scrofa OX=9823 PE=4 SV=1	1	1	1	1	518	58.4	9.17	1.70586e+06
I3LR72	Protein HGH1 homolog OS=Sus scrofa OX=9823 GN=HGH1 PE=1 SV=3	4	1	1	1	393	42.1	5.02
F1RG31	Hydroxyacylglutathione hydrolase OS=Sus scrofa OX=9823 GN=HAGH PE=1 SV=4	2	1	1	1	354	39	7.8	943442
I3L8T3	tRNA (guanine(37)-N1)-methyltransferase OS=Sus scrofa OX=9823 GN=TRMT5 PE=1 SV=2	3	1	1	1	499	57	8.48
A0A5K1U2A8	Transmembrane protein 209 OS=Sus scrofa OX=9823 GN=TMEM209 PE=4 SV=1	1	1	1	1	522	58.6	8.53
A0A287BCZ4	Uncharacterized protein OS=Sus scrofa OX=9823 GN=SLC25A42 PE=3 SV=1	2	1	1	1	356	39.9	10.14	3.53228e+06
A0A4X1T5R1	Uncharacterized protein OS=Sus scrofa OX=9823 GN=NT5DC3 PE=3 SV=1	2	1	1	1	498	57.5	8.73	824718
A0A287BFK7	Protein-serine/threonine kinase OS=Sus scrofa OX=9823 GN=PDK3 PE=3 SV=1	2	1	1	1	377	43.7	8.73	2.0593e+06
Q8WMQ3	CD9 antigen OS=Sus scrofa OX=9823 GN=CD9 PE=2 SV=3	3	1	1	1	226	25.2	7.15	6141350
A0A4X1STL1	V-type proton ATPase subunit a OS=Sus scrofa OX=9823 PE=3 SV=1	1	1	1	1	833	93	6.58
A0A480WU13	Neuferricin isoform 1 OS=Sus scrofa OX=9823 PE=4 SV=1	6	1	1	1	149	16.6	6.93	2.72967e+06
A0A4X1TX61	Uncharacterized protein OS=Sus scrofa OX=9823 PE=4 SV=1	2	1	1	1	338	36.9	10.07	1.74603e+06
F1S4N5	Sideroflexin 4 OS=Sus scrofa OX=9823 GN=SFXN4 PE=3 SV=3	3	1	1	1	313	35.1	9.36	1.64047e+06
A0A480PLR1	EF-hand domain-containing protein D2 OS=Sus scrofa OX=9823 PE=4 SV=1	7	1	1	1	155	17.2	5.25	1.93381e+06
A0A5G2QI55	Dolichyl-diphosphooligosaccharide--protein glycosyltransferase subunit MAGT1 OS=Sus scrofa OX=9823 GN=MAGT1 PE=1 SV=1	3	1	1	1	358	40.6	10.05	9718268
A0A287A2Z1	Prune exopolyphosphatase 1 OS=Sus scrofa OX=9823 GN=PRUNE1 PE=1 SV=1	2	1	1	1	400	44	5.16	713933
A0A287BE52	PC4 and SFRS1 interacting protein 1 OS=Sus scrofa OX=9823 GN=PSIP1 PE=1 SV=2	2	1	1	1	530	60.1	9.13	889362
A0A4X1TVC9	Bleomycin hydrolase OS=Sus scrofa OX=9823 PE=3 SV=1	2	1	1	1	421	48.6	7.69	3.24575e+06
A0A287AJ89	Heterogeneous nuclear ribonucleoprotein M OS=Sus scrofa OX=9823 GN=HNRNPM PE=1 SV=2	1	1	1	1	750	80	9.52	1.41297e+06
A0A4X1WCE7	Serine/threonine-protein phosphatase 2A 56 kDa regulatory subunit OS=Sus scrofa OX=9823 PE=3 SV=1	2	1	1	1	477	55.8	6.95	509669
A0A481CT81	Bromodomain-containing protein 3 isoform X1 OS=Sus scrofa OX=9823 PE=4 SV=1	1	1	1	1	726	79.6	9.38	36600864
A0A4X1TII3	Uncharacterized protein OS=Sus scrofa OX=9823 GN=B3GLCT PE=4 SV=1	1	1	1	1	499	56	7.68	1.03833e+06
G9F6X9	Dihydropyrimidinase-related protein 2 OS=Sus scrofa OX=9823 PE=2 SV=1	1	1	1	1	572	62.3	6.16	1.07655e+06
A0SXW6	Cytochrome b OS=Sus scrofa OX=9823 GN=cytb PE=3 SV=1	2	1	1	1	379	42.6	7.61	1.04686e+06
A0A5G2R1P4	Acyl-CoA synthetase family member 2 OS=Sus scrofa OX=9823 GN=ACSF2 PE=1 SV=1	1	1	1	1	625	68.4	7.9	1.66696e+06
A0A480EMP7	Alpha/beta hydrolase domain-containing protein 17B isoform 2 OS=Sus scrofa OX=9823 PE=4 SV=1	8	1	1	1	288	32.2	6.29	1.99493e+06
F6QAM9	Adenylosuccinate lyase OS=Sus scrofa OX=9823 GN=ADSL PE=1 SV=2	2	1	1	1	501	56.7	7.77
A0A287A9C0	Sorting nexin 4 OS=Sus scrofa OX=9823 GN=SNX4 PE=3 SV=1	2	1	1	1	428	49.8	6.04	1.32769e+06
A0A481BVF4	Nuclear pore complex protein Nup96 OS=Sus scrofa OX=9823 PE=4 SV=1	0	1	1	1	1624	175	6.1	661780
A0A4X1UJS8	V-type proton ATPase subunit OS=Sus scrofa OX=9823 GN=ATP6V0D1 PE=3 SV=1	3	1	1	1	351	40.3	5	2.68615e+06
A0A480PTB7	15S Mg(2+)-ATPase p97 subunit OS=Sus scrofa OX=9823 PE=3 SV=1	1	1	1	1	744	82.4	5.48	1.20169e+06
A0A4X1TM93	OMPdecase OS=Sus scrofa OX=9823 GN=UMPS PE=3 SV=1	3	1	1	1	480	52.2	7.49	1276004
A0A4X1T3H8	NAD(P)-bd_dom domain-containing protein OS=Sus scrofa OX=9823 PE=4 SV=1	2	1	1	1	313	34.1	8.38	1.43172e+06
A0A4X1TWS8	AA_TRNA_LIGASE_II_ALA domain-containing protein OS=Sus scrofa OX=9823 GN=AARSD1 PE=3 SV=1	2	1	1	1	412	45.2	6.42	642793
A0A5G2R306	Lipolysis stimulated lipoprotein receptor OS=Sus scrofa OX=9823 GN=LSR PE=4 SV=1	3	1	1	1	491	54.8	9.16	1260762
A0A4X1VYB2	Arf-GAP domain-containing protein OS=Sus scrofa OX=9823 GN=ARFGAP3 PE=4 SV=1	2	1	1	1	473	51.8	8.5	26526064
A0A287BBR1	Alpha-dystroglycan OS=Sus scrofa OX=9823 GN=DAG1 PE=1 SV=1	1	1	1	1	912	99.2	8.27	1.49706e+06
A0A4X1WB40	Acetyl-CoA C-myristoyltransferase OS=Sus scrofa OX=9823 GN=PODN PE=4 SV=1	1	1	1	1	613	66.4	7.27	709948
A0A4X1W3I2	Osteoclast-stimulating factor 1 OS=Sus scrofa OX=9823 GN=OSTF1 PE=4 SV=1	3	1	1	1	243	26.8	6.54	1.21521e+06
A0A7R8RJY0	MHC class I antigen OS=Sus scrofa domesticus OX=9825 GN=SLA-2 PE=2 SV=1	3	1	1	1	323	35.8	5.29	2.84695e+06
A0A480V3Z1	Tyrosine--tRNA ligase OS=Sus scrofa OX=9823 PE=3 SV=1	4	1	1	1	478	53	9.25	1921670
A0A481D498	tRNA modification GTPase GTPBP3, mitochondrial isoform V (Fragment) OS=Sus scrofa OX=9823 PE=3 SV=1	1	1	1	1	477	50.3	6.25	1.02227e+06
A0A480MSM1	Non-specific serine/threonine protein kinase OS=Sus scrofa OX=9823 PE=4 SV=1	1	1	1	1	534	59	6.8	3.20747e+06
A0A4X1T3J6	Terpene cyclase/mutase family member OS=Sus scrofa OX=9823 GN=LSS PE=3 SV=1	1	1	1	1	838	94	6.86	736635
A0A4X1UJ47	Pyridoxal 5'-phosphate synthase OS=Sus scrofa OX=9823 GN=PNPO PE=3 SV=1	7	1	1	1	261	30.1	8.24
A0A5G2R301	Phosphatidylinositol glycan anchor biosynthesis class T OS=Sus scrofa OX=9823 GN=PIGT PE=1 SV=1	1	1	1	1	634	71.6	8.87	2335374
A0A287BNP5	Mediator of ErbB2-driven cell motility 1 OS=Sus scrofa OX=9823 GN=MEMO1 PE=1 SV=1	3	1	1	1	274	31.3	7.09
A0A4X1SF41	Uncharacterized protein OS=Sus scrofa OX=9823 GN=RRP9 PE=4 SV=1	3	1	1	1	475	52	7.74	1.11166e+06
A0A0B8RVK0	Protein tyrosine phosphatase, receptor type, O OS=Sus scrofa domesticus OX=9825 GN=PTPRO PE=4 SV=1	2	1	1	1	377	43.7	6.47	1.66401e+06
F1SFV6	Protein S100 OS=Sus scrofa OX=9823 GN=S100A3 PE=3 SV=1	7	1	1	1	101	11.6	4.7	6.44403e+06
A0A5G2QX76	Phospholipid scramblase OS=Sus scrofa OX=9823 GN=PLSCR1 PE=1 SV=1	2	1	1	1	321	35.4	6.2	2.78995e+06
A0A287BM80	Coiled-coil domain-containing protein 90B, mitochondrial isoform 1 OS=Sus scrofa OX=9823 PE=3 SV=1	11	1	1	1	219	25.5	9.23
F1RG41	Uncharacterized protein OS=Sus scrofa OX=9823 GN=ABCB10 PE=4 SV=3	1	1	1	1	725	77.2	9.89	708317
A0A5G2R1M8	Solute carrier family 37 member 3 OS=Sus scrofa OX=9823 GN=SLC37A3 PE=3 SV=1	2	1	1	1	449	48.7	5.47	954317
A0A480JH88	Solute carrier family 25 member 33 (Fragment) OS=Sus scrofa OX=9823 PE=3 SV=1	2	1	1	1	412	44.7	10.29
A0A287BCD0	Suppressor of tumorigenicity 7 protein isoform b OS=Sus scrofa OX=9823 PE=3 SV=1	1	1	1	1	562	64.5	6.99	1.23781e+06
A0A4X1U9D1	Uncharacterized protein OS=Sus scrofa OX=9823 GN=RSU1 PE=4 SV=1	3	1	1	1	277	31.5	8.63	3545584
Q865C9	Glutamine synthetase (Fragment) OS=Sus scrofa OX=9823 PE=2 SV=1	92	1	1	1	13	1.6	4.23	853766
A0A480LE14	Procollagen-proline 4-dioxygenase OS=Sus scrofa OX=9823 PE=3 SV=1	3	1	1	1	542	61.4	5.71
A0A287B9Q4	DEAD-box helicase 47 OS=Sus scrofa OX=9823 GN=DDX47 PE=3 SV=1	2	1	1	1	445	49.5	9.47	2.31595e+06
A0A287B580	Uncharacterized protein OS=Sus scrofa OX=9823 GN=PRC1 PE=4 SV=2	1	1	1	1	569	66.3	5.88	1.00286e+06
B3GMU8	Nicotinamide phosphoribosyltransferase OS=Sus scrofa OX=9823 PE=2 SV=1	1	1	1	1	491	55.3	7.59	1249160
A0A5G2QSH0	Uncharacterized protein OS=Sus scrofa OX=9823 GN=RABGEF1 PE=1 SV=1	1	1	1	1	503	58.2	7.49	1.20936e+06
A0A287AA47	GCS light chain OS=Sus scrofa OX=9823 GN=GCLM PE=1 SV=1	6	1	1	1	274	30.5	5.83	1.25494e+06
A0A4X1TAN7	Uncharacterized protein OS=Sus scrofa OX=9823 GN=SPINT2 PE=4 SV=1	5	1	1	1	252	27.7	7.97	1.18037e+06
A0A287BJI6	Seryl-tRNA synthetase OS=Sus scrofa OX=9823 GN=SARS1 PE=1 SV=2	2	1	1	1	537	61.1	6.71	2299796
F1RXY7	Component 3 of promoter of RISC OS=Sus scrofa OX=9823 GN=TSN PE=1 SV=3	4	1	1	1	214	24.6	8.02	1449473
A0A4X1SEW9	Alpha-1,4 glucan phosphorylase OS=Sus scrofa OX=9823 PE=3 SV=1	1	1	1	1	888	101.4	8.12	1.02321e+06
A0A4X1ST33	Hydrolase_4 domain-containing protein OS=Sus scrofa OX=9823 PE=4 SV=1	8	1	1	1	306	33.8	8.97
A0A287B4B5	Mannosidase endo-alpha OS=Sus scrofa OX=9823 GN=MANEA PE=1 SV=1	2	1	1	1	461	53.8	9.11
A0A5G2QD67	Galectin OS=Sus scrofa OX=9823 GN=LGALS1 PE=1 SV=1	5	1	1	1	164	17.9	5.05	1.19866e+06
A0A4X1UFJ2	ATP synthase lipid-binding protein OS=Sus scrofa OX=9823 GN=ATP5MC3 PE=3 SV=1	5	1	1	1	141	14.6	9.45	8750149
A0A5G2R1D5	60S ribosomal protein L10 OS=Sus scrofa OX=9823 GN=RPL10 PE=1 SV=1	3	1	1	1	282	32	10.08	2230814
A0A5G2R1P9	Sorting nexin family member 21 OS=Sus scrofa OX=9823 GN=SNX21 PE=3 SV=1	7	1	1	1	218	24.7	9.58	598575
A0A4X1VTE1	Tyrosine--tRNA ligase OS=Sus scrofa OX=9823 GN=YARS1 PE=3 SV=1	1	1	1	1	528	59	7.21	1.58794e+06
A0A287A1H9	RPGRIP1 like OS=Sus scrofa OX=9823 GN=RPGRIP1L PE=3 SV=2	2	1	1	1	1236	143.2	5.5	4.13717e+06
A0A4X1T7J4	LRRcap domain-containing protein OS=Sus scrofa OX=9823 GN=ANP32A PE=4 SV=1	3	1	1	1	245	27.6	4.02	4.02694e+06
A0A286ZWG9	CUGBP Elav-like family member 1 OS=Sus scrofa OX=9823 GN=CELF1 PE=1 SV=1	2	1	1	1	507	54.9	8.06
F1SEW4	Maestro heat like repeat family member 6 OS=Sus scrofa OX=9823 GN=MROH6 PE=4 SV=4	1	1	1	1	720	77.6	9.79	1.9509e+06
A0A4X1VMV1	Uncharacterized protein OS=Sus scrofa OX=9823 PE=3 SV=1	2	1	1	1	356	41.7	6.23	1.21874e+06
A0A4X1UU92	Uncharacterized protein OS=Sus scrofa OX=9823 PE=4 SV=1	5	1	1	1	193	21.4	5.96	1.45273e+06
A0A5G2RE33	Replication protein A2 OS=Sus scrofa OX=9823 GN=RPA2 PE=1 SV=1	3	1	1	1	270	29.1	6.15	6.39985e+06
A0A4X1V8D9	Uncharacterized protein OS=Sus scrofa OX=9823 PE=4 SV=1	3	1	1	1	243	25.7	7.83	1.65895e+06
F1S983	CALCITONIN domain-containing protein OS=Sus scrofa OX=9823 PE=3 SV=3	6	1	1	1	125	13.9	10.11	8500895
A0A4X1TE01	MYND-type domain-containing protein OS=Sus scrofa OX=9823 GN=ANKMY2 PE=4 SV=1	3	1	1	1	440	49.1	6.29	1.63238e+06
A0A4X1VKG9	Neutral alpha-glucosidase AB OS=Sus scrofa OX=9823 GN=GANAB PE=3 SV=1	2	1	1	1	966	109.1	6.13	1.25612e+06
F1RJ01	High mobility group protein B2 OS=Sus scrofa OX=9823 GN=HMGB2 PE=3 SV=3	6	1	1	1	210	24.1	7.39
A0A287A0Q7	Transmembrane and coiled-coil domain family 3 OS=Sus scrofa OX=9823 GN=TMCC3 PE=3 SV=1	2	1	1	1	471	52.3	8.24
A0A287A7X5	RNA polymerase II associated protein 3 OS=Sus scrofa OX=9823 GN=RPAP3 PE=4 SV=1	2	1	1	1	664	75.7	6.67
A0A4X1UVM0	Uncharacterized protein OS=Sus scrofa OX=9823 PE=4 SV=1	3	1	1	1	295	33.2	4.88	64816612
A0A5G2RIV0	Tetraspanin OS=Sus scrofa OX=9823 GN=TSPAN3 PE=3 SV=1	3	1	1	1	246	27.3	5.24	6003100
A0A4X1UQM8	Uncharacterized protein OS=Sus scrofa OX=9823 GN=CHMP5 PE=3 SV=1	3	1	1	1	233	26.4	4.78	4925655
A0A4X1VWT6	Ephrin RBD domain-containing protein OS=Sus scrofa OX=9823 GN=EFNB1 PE=3 SV=1	5	1	1	1	345	37.7	9.2
M9TGS8	Mitochondrial delta3,delta2-dienoyl-CoA isomerase OS=Sus scrofa OX=9823 GN=Eci1 PE=2 SV=1	2	1	1	1	302	33.1	9.22	7.13977e+06
A0A4X1UI20	Longin domain-containing protein OS=Sus scrofa OX=9823 PE=3 SV=1	5	1	1	1	164	18.5	7.24	13914233
A0A5G2R862	Phospholipase B-like OS=Sus scrofa OX=9823 GN=PLBD2 PE=1 SV=1	1	1	1	1	536	59.2	8.27	1.2488e+06
I3LL27	Vesicle-fusing ATPase OS=Sus scrofa OX=9823 GN=VPS4A PE=1 SV=2	1	1	1	1	518	56.8	8.22	1.71432e+06
A0A5G2QVD9	CAP10 domain-containing protein OS=Sus scrofa OX=9823 GN=POGLUT3 PE=1 SV=1	2	1	1	1	452	52.8	6.99	1.0301e+06
A0A481C371	Vasodilator-stimulated phosphoprotein OS=Sus scrofa OX=9823 GN=VASP PE=3 SV=1	3	1	1	1	381	40	8.9	1.96796e+06
B6CVD7	ERO1-like protein alpha OS=Sus scrofa OX=9823 GN=ERO1A PE=2 SV=1	1	1	1	1	468	54.2	6.15	2356189
A0A4X1UI69	TBD domain-containing protein OS=Sus scrofa OX=9823 GN=AZI2 PE=4 SV=1	3	1	1	1	392	45	6.55	4.97632e+06
F1SK43	Phospholipid phosphatase 6 OS=Sus scrofa OX=9823 GN=PLPP6 PE=4 SV=1	3	1	1	1	300	32.7	9.79
A0A5G2QL86	Vacuolar-sorting protein SNF8 OS=Sus scrofa OX=9823 GN=SNF8 PE=1 SV=1	4	1	1	1	244	27.5	6.54
F1RPM5	Methyl-CpG binding domain protein 2 OS=Sus scrofa OX=9823 GN=MBD2 PE=1 SV=3	4	1	1	1	407	42.8	9.94
F1SRC5	Aconitate hydratase, mitochondrial OS=Sus scrofa OX=9823 GN=ACO2 PE=1 SV=3	2	1	1	1	780	85.4	7.71	1.53677e+06
A0A2C9F391	Major prion protein OS=Sus scrofa OX=9823 GN=PRNP PE=1 SV=1	4	1	1	1	256	27.6	9.32
A0A481CA50	Oxidoreductase NAD-binding domain-containing protein 1 isoform X2 OS=Sus scrofa OX=9823 PE=4 SV=1	2	1	1	1	309	34.9	9.13
A0A287B2M4	Golgi membrane protein 1 OS=Sus scrofa OX=9823 GN=GOLM1 PE=1 SV=1	2	1	1	1	370	41.7	4.93	1.58809e+06
A0A4X1TPY6	Abhydrolase_2 domain-containing protein OS=Sus scrofa OX=9823 GN=LYPLAL1 PE=3 SV=1	4	1	1	1	242	27.1	9.01	966952
A0A4X1TSX2	Uncharacterized protein OS=Sus scrofa OX=9823 GN=PABPC1 PE=4 SV=1	1	1	1	1	537	60.2	9.69	867606
A0A4X1SLW2	COP9 signalosome complex subunit 2 OS=Sus scrofa OX=9823 GN=COPS2 PE=3 SV=1	2	1	1	1	443	51.6	5.53	2.21383e+06
A0A4X1UR62	Uncharacterized protein OS=Sus scrofa OX=9823 PE=3 SV=1	1	1	1	1	1331	147.8	6.67	1987756
I3L945	Ubiquitin carboxyl-terminal hydrolase OS=Sus scrofa OX=9823 GN=USP14 PE=1 SV=3	1	1	1	1	505	57.2	5.5	2.30919e+06
A0A4X1VUF2	Ubiquitin-like domain-containing protein OS=Sus scrofa OX=9823 PE=4 SV=1	3	1	1	1	228	24.3	9.74	1.13036e+06
A0A4X1UGB1	Proteasome subunit beta OS=Sus scrofa OX=9823 GN=PSMB3 PE=3 SV=1	3	1	1	1	251	28.1	8.85	3549148
A0A5G2QMG4	Unconventional myosin-6 OS=Sus scrofa OX=9823 GN=MYO6 PE=1 SV=1	1	1	1	1	1226	141.6	8.44
A0A4X1SGS3	P-type Cu(+) transporter OS=Sus scrofa OX=9823 GN=ATP7A PE=3 SV=1	1	1	1	1	1379	150.4	6.43	34385916
A0A4X1U3F1	CS domain-containing protein OS=Sus scrofa OX=9823 GN=NUDCD2 PE=4 SV=1	13	1	1	1	157	17.6	5.07	9775094
A0A4X1W3L0	GRIP domain-containing protein OS=Sus scrofa OX=9823 GN=GCC1 PE=4 SV=1	1	1	1	1	775	87.3	5.49	1.67398e+06
F1S6A1	Tudor domain-containing protein 5 OS=Sus scrofa OX=9823 GN=TDRD5 PE=3 SV=4	1	1	1	1	974	110	7.61	7.37799e+06
A0A480KPK2	E3 ubiquitin-protein ligase RNF213 isoform X1 OS=Sus scrofa OX=9823 PE=4 SV=1	0	1	1	1	5074	572.3	6.68	103255768
A0A4X1SLX3	LRRC37AB_C domain-containing protein OS=Sus scrofa OX=9823 PE=4 SV=1	1	1	1	1	802	89.4	8.19	5.99126e+06
A0A481C396	Bardet-Biedl syndrome 1 protein OS=Sus scrofa OX=9823 PE=4 SV=1	1	1	1	1	592	64.8	8.68	1.56211e+06
A0A287AXN7	UBX domain protein 6 OS=Sus scrofa OX=9823 GN=UBXN6 PE=1 SV=1	1	1	1	1	546	61	8.81	3.09873e+06
A0A4X1VMG2	TPH domain-containing protein OS=Sus scrofa OX=9823 PE=4 SV=1	2	1	1	1	552	66.1	9.35	4.50726e+06
A0A4X1UF34	Uncharacterized protein OS=Sus scrofa OX=9823 GN=RMDN1 PE=4 SV=1	5	1	1	1	304	34.5	8.41	945651
F1RFR4	Nucleolar complex associated 4 homolog OS=Sus scrofa OX=9823 GN=NOC4L PE=3 SV=2	5	1	1	1	543	61.3	6.86	1.0119e+06
A0A480V2S8	Carbohydrate sulfotransferase (Fragment) OS=Sus scrofa OX=9823 PE=3 SV=1	2	1	1	1	460	51.9	10.04	1.0209e+06
I3LSV4	Forkhead box P1 OS=Sus scrofa OX=9823 GN=FOXP1 PE=4 SV=3	2	1	1	1	642	71.3	6.43	6096738
A0A4X1UXR8	RING-type E3 ubiquitin transferase OS=Sus scrofa OX=9823 GN=RNF167 PE=4 SV=1	3	1	1	1	350	38.3	5.49	2.30422e+06
A0A286ZVL5	Dolichyl-diphosphooligosaccharide--protein glycotransferase OS=Sus scrofa OX=9823 GN=STT3A PE=1 SV=1	1	1	1	1	602	68.3	8.34	1.78875e+06
A0A4X1VXY4	NAD(P)H-hydrate epimerase OS=Sus scrofa OX=9823 GN=APOA1BP PE=3 SV=1	2	1	1	1	388	41.6	9.47	6.5716e+06
A0A287BSZ9	Dynein light intermediate chain OS=Sus scrofa OX=9823 GN=DYNC1LI2 PE=1 SV=1	3	1	1	1	492	54.1	6.16	965297
A0A4X1WCS9	Hexosyltransferase OS=Sus scrofa OX=9823 GN=B3GNT2 PE=3 SV=1	2	1	1	1	397	46.1	8.66	3824165
A0A4X1W7A4	UBA domain-containing protein OS=Sus scrofa OX=9823 GN=VPS13D PE=3 SV=1	0	1	1	1	4328	483.5	6.52	2.86084e+06
A0A4X1V9A7	Protein kinase domain-containing protein OS=Sus scrofa OX=9823 GN=SRPK2 PE=4 SV=1	2	1	1	1	666	75.4	5.07	1964915
A0A4X1TLZ9	Protein kinase domain-containing protein OS=Sus scrofa OX=9823 GN=FLT1 PE=4 SV=1	3	1	1	1	434	49.5	5.62
A0A4X1SGB0	SERPIN domain-containing protein OS=Sus scrofa OX=9823 GN=LOC100156325 PE=3 SV=1	2	1	1	1	418	46.8	6.07	4092537
F1SHF7	HEAT repeat containing 5A OS=Sus scrofa OX=9823 GN=HEATR5A PE=4 SV=4	1	1	1	1	632	68.7	5.76	2.24238e+06
A0A4X1V5W3	DAGKc domain-containing protein OS=Sus scrofa OX=9823 PE=4 SV=1	5	1	1	1	440	48.9	8.82	3.64447e+06
A0A4X1SP73	Adenosine kinase OS=Sus scrofa OX=9823 GN=ADK PE=3 SV=1	3	1	1	1	333	37.5	7.77	859475
A0A4X1SX44	Transgelin OS=Sus scrofa OX=9823 GN=TAGLN PE=3 SV=1	4	1	1	1	201	22.6	8.84	2105491
A0A4X1TIQ1	Pachytene checkpoint protein 2 homolog OS=Sus scrofa OX=9823 GN=TRIP13 PE=3 SV=1	2	1	1	1	481	53.9	6.87	1.64248e+06
A0A4X1SWH5	dTMP kinase OS=Sus scrofa OX=9823 GN=DTYMK PE=3 SV=1	8	1	1	1	212	23.5	6.7
A0A4X1W5V0	L-type lectin-like domain-containing protein OS=Sus scrofa OX=9823 GN=LMAN2L PE=4 SV=1	2	1	1	1	388	44	9.03
I3LH81	Uncharacterized protein OS=Sus scrofa OX=9823 PE=4 SV=3	20	1	1	1	194	20.7	9.22
A0A287A5P3	116 kDa U5 small nuclear ribonucleoprotein component OS=Sus scrofa OX=9823 GN=EFTUD2 PE=1 SV=2	1	1	1	1	937	105.4	5.22
A0A287BQ67	URB2 ribosome biogenesis homolog OS=Sus scrofa OX=9823 GN=URB2 PE=4 SV=2	2	1	1	1	1503	167.2	6.79	242706
A0A4X1UCG7	Uncharacterized protein OS=Sus scrofa OX=9823 GN=CLIP1 PE=4 SV=1	1	1	1	1	2147	242.9	5.41	2959332
I3LQJ0	Sad1 and UNC84 domain containing 3 OS=Sus scrofa OX=9823 GN=SUN3 PE=4 SV=3	2	1	1	1	355	40.6	8.84	4.24231e+06
F1SAE6	Patatin like phospholipase domain containing 8 OS=Sus scrofa OX=9823 GN=PNPLA8 PE=4 SV=4	2	1	1	1	682	77	8.7	1.27536e+06
A0A4X1V413	Transforming growth factor-beta-induced protein ig-h3 OS=Sus scrofa OX=9823 PE=4 SV=1	3	1	2	1	668	72.9	7.44
A0A4X1W499	Ankyrin_rpt-contain_dom domain-containing protein OS=Sus scrofa OX=9823 GN=PSMD10 PE=4 SV=1	4	1	1	1	185	20.3	5.78	1.43781e+06
A0A4X1UNR3	Uncharacterized protein OS=Sus scrofa OX=9823 GN=PLEKHG4 PE=4 SV=1	1	1	1	1	1195	132.1	5.54	786664
A0A5G2QXX9	DnaJ heat shock protein family (Hsp40) member C8 OS=Sus scrofa OX=9823 GN=DNAJC8 PE=1 SV=1	5	1	1	1	237	28.3	9.42	711629
A0A4X1T9R7	Eukaryotic translation initiation factor 6 OS=Sus scrofa OX=9823 GN=EIF6 PE=3 SV=1	4	1	1	1	252	27.4	5.07	4.90592e+06
A0A5G2R2E9	Glycogenin 2 OS=Sus scrofa OX=9823 GN=GYG2 PE=4 SV=1	3	1	1	1	488	53.2	5.07	2.74785e+06
A0A4X1TNX0	Protein kinase domain-containing protein OS=Sus scrofa OX=9823 PE=4 SV=1	1	1	1	1	607	67.5	5.27	2.03313e+06
A0A4X1V5G1	Uncharacterized protein OS=Sus scrofa OX=9823 GN=TBL1XR1 PE=4 SV=1	1	1	1	1	507	54.8	5.88	1.45968e+06
F1S3P6	CCN family member 2 OS=Sus scrofa OX=9823 GN=CCN2 PE=3 SV=1	3	1	2	1	349	37.9	7.99	2.22685e+06
F1SRI4	UTP20 small subunit processome component OS=Sus scrofa OX=9823 GN=UTP20 PE=4 SV=2	0	1	1	1	2781	317.8	7.52	2.33155e+06
A0A4X1TMP6	Uncharacterized protein OS=Sus scrofa OX=9823 GN=SLC25A29 PE=3 SV=1	3	1	1	1	309	33.4	9.2	14179526
A0A480JW24	N6-adenosine-methyltransferase catalytic subunit OS=Sus scrofa OX=9823 PE=4 SV=1	2	1	1	1	325	35.5	7.88	37191948
Q1PSC0	Truncated zygote arrest 1 variant 2 OS=Sus scrofa OX=9823 GN=ZAR1 PE=4 SV=1	9	1	1	1	267	29.9	8.76	3.63515e+06
A0A4X1U6L1	Uncharacterized protein OS=Sus scrofa OX=9823 GN=SUGP2 PE=4 SV=1	1	1	1	1	1016	112.2	6.49	4418452
A0A4X1TPB8	E3 ubiquitin protein ligase OS=Sus scrofa OX=9823 GN=RNF40 PE=3 SV=1	1	1	1	1	1001	113.6	6.48	444418
Q2I0I4	Potassium voltage-gated channel subfamily A member 1 (Fragment) OS=Sus scrofa OX=9823 GN=KCNA1 PE=4 SV=1	12	1	1	1	113	14	4.96	2859397
A0A4X1SZF7	Cor1 domain-containing protein OS=Sus scrofa OX=9823 PE=4 SV=1	10	1	1	1	218	25.4	9.33	3319476
F1SNF3	Podocalyxin OS=Sus scrofa OX=9823 GN=PODXL PE=3 SV=4	1	1	1	1	516	54.1	5.15	2.17059e+06
A0A4X1U675	Ubiquitin-like domain-containing protein OS=Sus scrofa OX=9823 GN=UBTD1 PE=4 SV=1	3	1	1	1	227	25.9	7.83	1.19639e+06
